# Supplementary material for: Benchmark of cellular deconvolution methods using a multi-assay dataset from postmortem human prefrontal cortex
Source: Genome Biol. 2025 Apr 7;26:88. doi: 10.1186/s13059-025-03552-3 (PMC11978107; doi:10.1186/s13059-025-03552-3)
Supplement: Supplementary file 2 — Additional file 2: Contains Table S1 to Table S12. These are their titles and captions. Table S1. Donor demographics and number of samples. The age, sex, primary diagnosis of the ten donors in this study, and the number of samples for each assay type pre and post qc. Table S2. Bulk RNA-sequencing sample information and SPEAQeasy metrics. SPEAQeasy [62] metrics are documented at https://research.libd.org/SPEAQeasy/outputs.html#quality-metrics. Table S3. Differential Gene Expression results between library types. Output from DREAM and limma::topTable including the log fold change, average expression, t-statistic, p-value, adjusted p-value, B, and z-statistic. Separated by RNA extraction. Related to Fig. 1E. Table S4. Differential Gene Expression results between RNA extractions. Similar to Additional file 2: Table S3. Separated by library preparation. Related to Additional file 1: Fig. S5. Table S5. Differential Gene Expression results between bulk RNA-seq and snRNA-seq Similar to Additional file 2: Table S3. Separated by library preparation. Related to Fig. 1F. Table S6. RNAScope/IF Combination Summary. RNAScope/IF Circle and Star combinations of antibodies or probes used. Related to Fig. 2. Table S7. RNAScope/IF and snRNA-seq cell type proportions for each sample. Image confidence, number of cells, and proportion for each cell type from RNAScope/IF, as well as cell count and proportion for snRNA-seq data. Related to Fig. 2. Table S8. Marker gene statistics from Mean Ratio & 1vALL methods. The table lists the gene ENSEMBL ID, the target cell type and the mean expression of the target cell type, the highest non-target cell type and associated mean expression, Mean Ratio, and Mean Ratio rank. Statistics from 1vALL, and membership in the four marker gene sets are also included. Related to Fig. 3. Table S9. Estimated cell type proportions from the six deconvolution methods and five marker gene sets. This table lists the details of the bulk RNA-seq sample, the deconvolutio [file 13059_2025_3552_MOESM2_ESM.xlsx]

## Sheet: TableS1
BrNum	age	sex	PrimaryDx	RNAScope/IF	snRNA-seq	Bulk RNA-seq
Br2720	48.22	F	Control	2(4)	2(2)	11(12)
Br2743	61.54	M	Control	2(2)	2(2)	5(6)
Br3942	47.53	M	Control	4(6)	2(2)	12(12)
Br6423	51.73	M	Control	4(4)	2(2)	12(12)
Br6432	48.88	M	Control	1(6)	1(1)	12(12)
Br6471	55.46	M	Control	2(4)	2(2)	12(12)
Br6522	33.39	M	Control	2(4)	2(2)	12(12)
Br8325	57.62	F	Control	3(4)	2(2)	11(11)
Br8492	53.4	F	Control	3(4)	2(2)	11(12)
Br8667	37.33	F	Control	2(4)	2(2)	12(12)

## Sheet: TableS2
SAMPLE_ID	Sample	BrNum	pos	Position	library_prep	library_type	rna_extract	library_combo	library_combo2	batch	round	fastq1	fastq2	strandness	basic_statistics	per_base_sequence_quality	per_tile_sequence_quality	per_sequence_quality_scores	per_base_sequence_content	per_sequence_gc_content	per_base_n_content	sequence_length_distribution	sequence_duplication_levels	overrepresented_sequences	adapter_content	kmer_content	SeqLength_R1	percentGC_R1	phred15.19_R1	phred65.69_R1	phred115.119_R1	phred150.151_R1	phredGT30_R1	phredGT35_R1	Adapter65.69_R1	Adapter100.104_R1	Adapter140_R1	SeqLength_R2	percentGC_R2	phred15.19_R2	phred65.69_R2	phred115.119_R2	phred150.151_R2	phredGT30_R2	phredGT35_R2	Adapter65.69_R2	Adapter100.104_R2	Adapter140_R2	trimmed
2107UNHS-0291_Br2720_Mid_Bulk	Br2720_mid	Br2720	mid	Middle	Bulk	polyA	Total	polyA_Bulk	polyA_Total	2107UNHS-0291	1	/dcs04/lieber/lcolladotor/deconvolution_LIBD4030/Human_DLPFC_Deconvolution/raw-data/bulkRNA/2107UNHS-0291/Br2720_Mid_Bulk/2107UNHS-0291_Br2720_Mid_Bulk_1.fastq.gz	/dcs04/lieber/lcolladotor/deconvolution_LIBD4030/Human_DLPFC_Deconvolution/raw-data/bulkRNA/2107UNHS-0291/Br2720_Mid_Bulk/2107UNHS-0291_Br2720_Mid_Bulk_2.fastq.gz	reverse	PASS	PASS	PASS	PASS	FAIL/WARN	WARN	PASS	WARN	FAIL	PASS/WARN	PASS	NA	75-151	49	37	37	37	37	NA	NA	2.37722e-06	0.000105549	0.00164028	75-151	49	37	37	37	37	NA	NA	5.84796e-05	0.000245329	0.0015024	TRUE
2107UNHS-0291_Br2720_Mid_Cyto	Br2720_mid	Br2720	mid	Middle	Cyto	polyA	Cyto	polyA_Cyto	polyA_Cyto	2107UNHS-0291	1	/dcs04/lieber/lcolladotor/deconvolution_LIBD4030/Human_DLPFC_Deconvolution/raw-data/bulkRNA/2107UNHS-0291/Br2720_Mid_Cyto/2107UNHS-0291_Br2720_Mid_Cyto_1.fastq.gz	/dcs04/lieber/lcolladotor/deconvolution_LIBD4030/Human_DLPFC_Deconvolution/raw-data/bulkRNA/2107UNHS-0291/Br2720_Mid_Cyto/2107UNHS-0291_Br2720_Mid_Cyto_2.fastq.gz	reverse	PASS	PASS	PASS	PASS	FAIL/WARN	WARN	PASS	WARN	FAIL	PASS/WARN	PASS	NA	75-151	51	37	37	37	37	NA	NA	1.75826e-06	0.000128001	0.00236486	75-151	51	37	37	37	37	NA	NA	2.28573e-05	0.000156133	0.00133628	TRUE
2107UNHS-0291_Br2720_Mid_Nuc	Br2720_mid	Br2720	mid	Middle	Nuc	polyA	Nuc	polyA_Nuc	polyA_Nuc	2107UNHS-0291	1	/dcs04/lieber/lcolladotor/deconvolution_LIBD4030/Human_DLPFC_Deconvolution/raw-data/bulkRNA/2107UNHS-0291/Br2720_Mid_Nuc/2107UNHS-0291_Br2720_Mid_Nuc_1.fastq.gz	/dcs04/lieber/lcolladotor/deconvolution_LIBD4030/Human_DLPFC_Deconvolution/raw-data/bulkRNA/2107UNHS-0291/Br2720_Mid_Nuc/2107UNHS-0291_Br2720_Mid_Nuc_2.fastq.gz	reverse	PASS	PASS	PASS	PASS	FAIL/WARN	WARN/FAIL	PASS	WARN	FAIL	PASS/WARN	PASS	NA	75-151	51	37	37	37	37	NA	NA	3.74781e-06	9.85674e-05	0.00258599	75-151	51	37	37	37	37	NA	NA	2.47355e-05	0.000156284	0.00132298	TRUE
2107UNHS-0291_Br6432_Ant_Bulk	Br6432_ant	Br6432	ant	Anterior	Bulk	polyA	Total	polyA_Bulk	polyA_Total	2107UNHS-0291	1	/dcs04/lieber/lcolladotor/deconvolution_LIBD4030/Human_DLPFC_Deconvolution/raw-data/bulkRNA/2107UNHS-0291/Br6432_Ant_Bulk/2107UNHS-0291_Br6432_Ant_Bulk_1.fastq.gz	/dcs04/lieber/lcolladotor/deconvolution_LIBD4030/Human_DLPFC_Deconvolution/raw-data/bulkRNA/2107UNHS-0291/Br6432_Ant_Bulk/2107UNHS-0291_Br6432_Ant_Bulk_2.fastq.gz	reverse	PASS	PASS	PASS	PASS	FAIL/WARN	WARN	PASS	WARN	FAIL	PASS/WARN	PASS	NA	75-151	50	37	37	37	37	NA	NA	1.56858e-05	6.69261e-05	0.00205658	75-151	50	37	37	37	37	NA	NA	2.89316e-05	0.000118864	0.00126532	TRUE
2107UNHS-0291_Br6432_Ant_Cyto	Br6432_ant	Br6432	ant	Anterior	Cyto	polyA	Cyto	polyA_Cyto	polyA_Cyto	2107UNHS-0291	1	/dcs04/lieber/lcolladotor/deconvolution_LIBD4030/Human_DLPFC_Deconvolution/raw-data/bulkRNA/2107UNHS-0291/Br6432_Ant_Cyto/2107UNHS-0291_Br6432_Ant_Cyto_1.fastq.gz	/dcs04/lieber/lcolladotor/deconvolution_LIBD4030/Human_DLPFC_Deconvolution/raw-data/bulkRNA/2107UNHS-0291/Br6432_Ant_Cyto/2107UNHS-0291_Br6432_Ant_Cyto_2.fastq.gz	reverse	PASS	PASS	PASS	PASS	FAIL/WARN	WARN	PASS	WARN	FAIL	PASS/WARN	PASS	NA	75-151	52	37	37	37	37	NA	NA	7.80978e-06	0.000162964	0.00301978	75-151	52	37	37	37	37	NA	NA	5.20652e-06	0.000221277	0.00167129	TRUE
2107UNHS-0291_Br6432_Ant_Nuc	Br6432_ant	Br6432	ant	Anterior	Nuc	polyA	Nuc	polyA_Nuc	polyA_Nuc	2107UNHS-0291	1	/dcs04/lieber/lcolladotor/deconvolution_LIBD4030/Human_DLPFC_Deconvolution/raw-data/bulkRNA/2107UNHS-0291/Br6432_Ant_Nuc/2107UNHS-0291_Br6432_Ant_Nuc_1.fastq.gz	/dcs04/lieber/lcolladotor/deconvolution_LIBD4030/Human_DLPFC_Deconvolution/raw-data/bulkRNA/2107UNHS-0291/Br6432_Ant_Nuc/2107UNHS-0291_Br6432_Ant_Nuc_2.fastq.gz	reverse	PASS	PASS	PASS	PASS	FAIL/WARN	WARN/FAIL	PASS	WARN	FAIL	PASS/WARN	PASS	NA	75-151	50	37	37	37	37	NA	NA	1.40249e-06	6.87222e-05	0.00260022	75-151	50	37	37	37	37	NA	NA	1.79519e-05	0.000176434	0.00127487	TRUE
2107UNHS-0291_Br6432_Mid_Bulk	Br6432_mid	Br6432	mid	Middle	Bulk	polyA	Total	polyA_Bulk	polyA_Total	2107UNHS-0291	1	/dcs04/lieber/lcolladotor/deconvolution_LIBD4030/Human_DLPFC_Deconvolution/raw-data/bulkRNA/2107UNHS-0291/Br6432_Mid_Bulk/2107UNHS-0291_Br6432_Mid_Bulk_1.fastq.gz	/dcs04/lieber/lcolladotor/deconvolution_LIBD4030/Human_DLPFC_Deconvolution/raw-data/bulkRNA/2107UNHS-0291/Br6432_Mid_Bulk/2107UNHS-0291_Br6432_Mid_Bulk_2.fastq.gz	reverse	PASS	PASS	PASS	PASS	FAIL/WARN	WARN	PASS	WARN	FAIL	PASS/WARN	PASS	NA	75-151	49	37	37	37	37	NA	NA	2.21253e-05	0.000143815	0.00239975	75-151	49	37	37	37	37	NA	NA	2.52456e-05	0.000191753	0.00151048	TRUE
2107UNHS-0291_Br6432_Mid_Cyto	Br6432_mid	Br6432	mid	Middle	Cyto	polyA	Cyto	polyA_Cyto	polyA_Cyto	2107UNHS-0291	1	/dcs04/lieber/lcolladotor/deconvolution_LIBD4030/Human_DLPFC_Deconvolution/raw-data/bulkRNA/2107UNHS-0291/Br6432_Mid_Cyto/2107UNHS-0291_Br6432_Mid_Cyto_1.fastq.gz	/dcs04/lieber/lcolladotor/deconvolution_LIBD4030/Human_DLPFC_Deconvolution/raw-data/bulkRNA/2107UNHS-0291/Br6432_Mid_Cyto/2107UNHS-0291_Br6432_Mid_Cyto_2.fastq.gz	reverse	PASS	PASS	PASS	PASS	FAIL/WARN	FAIL/WARN	PASS	WARN	FAIL	PASS/WARN	PASS	NA	75-151	52	37	37	37	37	NA	NA	0	0.00013038	0.00267361	75-151	52	37	37	37	37	NA	NA	1.03148e-05	0.000137394	0.00148534	TRUE
2107UNHS-0291_Br6432_Mid_Nuc	Br6432_mid	Br6432	mid	Middle	Nuc	polyA	Nuc	polyA_Nuc	polyA_Nuc	2107UNHS-0291	1	/dcs04/lieber/lcolladotor/deconvolution_LIBD4030/Human_DLPFC_Deconvolution/raw-data/bulkRNA/2107UNHS-0291/Br6432_Mid_Nuc/2107UNHS-0291_Br6432_Mid_Nuc_1.fastq.gz	/dcs04/lieber/lcolladotor/deconvolution_LIBD4030/Human_DLPFC_Deconvolution/raw-data/bulkRNA/2107UNHS-0291/Br6432_Mid_Nuc/2107UNHS-0291_Br6432_Mid_Nuc_2.fastq.gz	reverse	PASS	PASS	PASS	PASS	FAIL/WARN	FAIL	PASS	WARN	FAIL	PASS/WARN	PASS	NA	75-151	49	37	37	37	37	NA	NA	2.55211e-06	7.14591e-05	0.00247395	75-151	49	37	37	37	37	NA	NA	1.91408e-05	9.76182e-05	0.00125691	TRUE
2107UNHS-0291_Br6471_Ant_Bulk	Br6471_ant	Br6471	ant	Anterior	Bulk	polyA	Total	polyA_Bulk	polyA_Total	2107UNHS-0291	1	/dcs04/lieber/lcolladotor/deconvolution_LIBD4030/Human_DLPFC_Deconvolution/raw-data/bulkRNA/2107UNHS-0291/Br6471_Ant_Bulk/2107UNHS-0291_Br6471_Ant_Bulk_1.fastq.gz	/dcs04/lieber/lcolladotor/deconvolution_LIBD4030/Human_DLPFC_Deconvolution/raw-data/bulkRNA/2107UNHS-0291/Br6471_Ant_Bulk/2107UNHS-0291_Br6471_Ant_Bulk_2.fastq.gz	reverse	PASS	PASS	PASS	PASS	FAIL/WARN	WARN	PASS	WARN	FAIL	PASS/WARN	PASS	NA	75-151	50	37	37	37	37	NA	NA	5.61072e-06	0.000110894	0.00215848	75-151	50	37	37	37	37	NA	NA	4.29055e-05	0.000203966	0.00147364	TRUE
2107UNHS-0291_Br6471_Ant_Cyto	Br6471_ant	Br6471	ant	Anterior	Cyto	polyA	Cyto	polyA_Cyto	polyA_Cyto	2107UNHS-0291	1	/dcs04/lieber/lcolladotor/deconvolution_LIBD4030/Human_DLPFC_Deconvolution/raw-data/bulkRNA/2107UNHS-0291/Br6471_Ant_Cyto/2107UNHS-0291_Br6471_Ant_Cyto_1.fastq.gz	/dcs04/lieber/lcolladotor/deconvolution_LIBD4030/Human_DLPFC_Deconvolution/raw-data/bulkRNA/2107UNHS-0291/Br6471_Ant_Cyto/2107UNHS-0291_Br6471_Ant_Cyto_2.fastq.gz	reverse	PASS	PASS	PASS	PASS	FAIL/WARN	PASS	PASS	WARN	FAIL	PASS/WARN	PASS	NA	75-151	52	37	37	37	37	NA	NA	0	0.000134182	0.00279139	75-151	52	37	37	37	37	NA	NA	1.74462e-05	0.000144444	0.00140211	TRUE
2107UNHS-0291_Br6471_Ant_Nuc	Br6471_ant	Br6471	ant	Anterior	Nuc	polyA	Nuc	polyA_Nuc	polyA_Nuc	2107UNHS-0291	1	/dcs04/lieber/lcolladotor/deconvolution_LIBD4030/Human_DLPFC_Deconvolution/raw-data/bulkRNA/2107UNHS-0291/Br6471_Ant_Nuc/2107UNHS-0291_Br6471_Ant_Nuc_1.fastq.gz	/dcs04/lieber/lcolladotor/deconvolution_LIBD4030/Human_DLPFC_Deconvolution/raw-data/bulkRNA/2107UNHS-0291/Br6471_Ant_Nuc/2107UNHS-0291_Br6471_Ant_Nuc_2.fastq.gz	reverse	PASS	PASS	PASS	PASS	FAIL/WARN	WARN	PASS	WARN	FAIL	PASS/WARN	PASS	NA	75-151	51	37	37	37	37	NA	NA	0	0.000103807	0.00245179	75-151	51	37	37	37	37	NA	NA	1.80658e-05	0.000154276	0.00130189	TRUE
2107UNHS-0293_Br2720_Mid_Bulk	Br2720_mid	Br2720	mid	Middle	Bulk	RiboZeroGold	Total	RiboZeroGold_Bulk	RiboZeroGold_Total	2107UNHS-0293	1	/dcs04/lieber/lcolladotor/deconvolution_LIBD4030/Human_DLPFC_Deconvolution/raw-data/bulkRNA/2107UNHS-0293/Br2720_Mid_Bulk/2107UNHS-0293_Br2720_Mid_Bulk_1.fastq.gz	/dcs04/lieber/lcolladotor/deconvolution_LIBD4030/Human_DLPFC_Deconvolution/raw-data/bulkRNA/2107UNHS-0293/Br2720_Mid_Bulk/2107UNHS-0293_Br2720_Mid_Bulk_2.fastq.gz	reverse	PASS	PASS	PASS	PASS	FAIL/WARN	FAIL	PASS	WARN	WARN	WARN	PASS	NA	75-151	48	37	37	37	37	NA	NA	9.7292e-05	0.000220961	0.00128858	75-151	48	37	37	37	37	NA	NA	9.7292e-05	0.000239555	0.000957786	TRUE
2107UNHS-0293_Br2720_Mid_Cyto	Br2720_mid	Br2720	mid	Middle	Cyto	RiboZeroGold	Cyto	RiboZeroGold_Cyto	RiboZeroGold_Cyto	2107UNHS-0293	1	/dcs04/lieber/lcolladotor/deconvolution_LIBD4030/Human_DLPFC_Deconvolution/raw-data/bulkRNA/2107UNHS-0293/Br2720_Mid_Cyto/2107UNHS-0293_Br2720_Mid_Cyto_1.fastq.gz	/dcs04/lieber/lcolladotor/deconvolution_LIBD4030/Human_DLPFC_Deconvolution/raw-data/bulkRNA/2107UNHS-0293/Br2720_Mid_Cyto/2107UNHS-0293_Br2720_Mid_Cyto_2.fastq.gz	reverse	PASS	PASS	PASS	PASS	FAIL/WARN	FAIL	PASS	WARN	FAIL	WARN	PASS	NA	75-151	53	37	37	37	37	NA	NA	4.45302e-05	0.000191129	0.00149101	75-151	53	37	37	37	37	NA	NA	6.45437e-05	0.000294199	0.00121332	TRUE
2107UNHS-0293_Br2720_Mid_Nuc	Br2720_mid	Br2720	mid	Middle	Nuc	RiboZeroGold	Nuc	RiboZeroGold_Nuc	RiboZeroGold_Nuc	2107UNHS-0293	1	/dcs04/lieber/lcolladotor/deconvolution_LIBD4030/Human_DLPFC_Deconvolution/raw-data/bulkRNA/2107UNHS-0293/Br2720_Mid_Nuc/2107UNHS-0293_Br2720_Mid_Nuc_1.fastq.gz	/dcs04/lieber/lcolladotor/deconvolution_LIBD4030/Human_DLPFC_Deconvolution/raw-data/bulkRNA/2107UNHS-0293/Br2720_Mid_Nuc/2107UNHS-0293_Br2720_Mid_Nuc_2.fastq.gz	reverse	PASS	PASS	PASS/WARN	PASS	FAIL/WARN	FAIL	PASS	WARN	PASS	WARN	PASS	NA	75-151	46	37	37	37	37	NA	NA	4.19623e-05	0.000209811	0.00167849	75-151	46	37	37	37	37	NA	NA	4.19623e-05	0.000276951	0.00197223	TRUE
2107UNHS-0293_Br6432_Ant_Bulk	Br6432_ant	Br6432	ant	Anterior	Bulk	RiboZeroGold	Total	RiboZeroGold_Bulk	RiboZeroGold_Total	2107UNHS-0293	1	/dcs04/lieber/lcolladotor/deconvolution_LIBD4030/Human_DLPFC_Deconvolution/raw-data/bulkRNA/2107UNHS-0293/Br6432_Ant_Bulk/2107UNHS-0293_Br6432_Ant_Bulk_1.fastq.gz	/dcs04/lieber/lcolladotor/deconvolution_LIBD4030/Human_DLPFC_Deconvolution/raw-data/bulkRNA/2107UNHS-0293/Br6432_Ant_Bulk/2107UNHS-0293_Br6432_Ant_Bulk_2.fastq.gz	reverse	PASS	PASS	PASS	PASS	FAIL/WARN	FAIL	PASS	WARN	WARN	WARN	PASS	NA	75-151	47	37	37	37	37	NA	NA	0.000133583	0.000320754	0.00161154	75-151	47	37	37	37	37	NA	NA	6.7568e-05	0.000281145	0.00139602	TRUE
2107UNHS-0293_Br6432_Ant_Cyto	Br6432_ant	Br6432	ant	Anterior	Cyto	RiboZeroGold	Cyto	RiboZeroGold_Cyto	RiboZeroGold_Cyto	2107UNHS-0293	1	/dcs04/lieber/lcolladotor/deconvolution_LIBD4030/Human_DLPFC_Deconvolution/raw-data/bulkRNA/2107UNHS-0293/Br6432_Ant_Cyto/2107UNHS-0293_Br6432_Ant_Cyto_1.fastq.gz	/dcs04/lieber/lcolladotor/deconvolution_LIBD4030/Human_DLPFC_Deconvolution/raw-data/bulkRNA/2107UNHS-0293/Br6432_Ant_Cyto/2107UNHS-0293_Br6432_Ant_Cyto_2.fastq.gz	reverse	PASS	PASS	PASS	PASS	FAIL/WARN	FAIL	PASS	WARN	FAIL	WARN	PASS	NA	75-151	51	37	37	37	37	NA	NA	8.84127e-05	0.000215476	0.00113777	75-151	52	37	37	37	37	NA	NA	5.6043e-05	0.000201948	0.000823736	TRUE
2107UNHS-0293_Br6432_Ant_Nuc	Br6432_ant	Br6432	ant	Anterior	Nuc	RiboZeroGold	Nuc	RiboZeroGold_Nuc	RiboZeroGold_Nuc	2107UNHS-0293	1	/dcs04/lieber/lcolladotor/deconvolution_LIBD4030/Human_DLPFC_Deconvolution/raw-data/bulkRNA/2107UNHS-0293/Br6432_Ant_Nuc/2107UNHS-0293_Br6432_Ant_Nuc_1.fastq.gz	/dcs04/lieber/lcolladotor/deconvolution_LIBD4030/Human_DLPFC_Deconvolution/raw-data/bulkRNA/2107UNHS-0293/Br6432_Ant_Nuc/2107UNHS-0293_Br6432_Ant_Nuc_2.fastq.gz	reverse	PASS	PASS	PASS	PASS	FAIL/WARN	FAIL	PASS	WARN	WARN	WARN	PASS	NA	75-151	44	37	37	37	37	NA	NA	9.20382e-05	0.00016525	0.00121585	75-151	44	37	37	37	37	NA	NA	9.09924e-05	0.000230619	0.00130213	TRUE
2107UNHS-0293_Br6432_Mid_Bulk	Br6432_mid	Br6432	mid	Middle	Bulk	RiboZeroGold	Total	RiboZeroGold_Bulk	RiboZeroGold_Total	2107UNHS-0293	1	/dcs04/lieber/lcolladotor/deconvolution_LIBD4030/Human_DLPFC_Deconvolution/raw-data/bulkRNA/2107UNHS-0293/Br6432_Mid_Bulk/2107UNHS-0293_Br6432_Mid_Bulk_1.fastq.gz	/dcs04/lieber/lcolladotor/deconvolution_LIBD4030/Human_DLPFC_Deconvolution/raw-data/bulkRNA/2107UNHS-0293/Br6432_Mid_Bulk/2107UNHS-0293_Br6432_Mid_Bulk_2.fastq.gz	reverse	PASS	PASS	PASS	PASS	FAIL/WARN	WARN/FAIL	PASS	WARN	WARN	WARN	PASS	NA	75-151	47	37	37	37	37	NA	NA	9.85086e-05	0.000196111	0.00135374	75-151	47	37	37	37	37	NA	NA	9.15586e-05	0.000235695	0.00106214	TRUE
2107UNHS-0293_Br6432_Mid_Cyto	Br6432_mid	Br6432	mid	Middle	Cyto	RiboZeroGold	Cyto	RiboZeroGold_Cyto	RiboZeroGold_Cyto	2107UNHS-0293	1	/dcs04/lieber/lcolladotor/deconvolution_LIBD4030/Human_DLPFC_Deconvolution/raw-data/bulkRNA/2107UNHS-0293/Br6432_Mid_Cyto/2107UNHS-0293_Br6432_Mid_Cyto_1.fastq.gz	/dcs04/lieber/lcolladotor/deconvolution_LIBD4030/Human_DLPFC_Deconvolution/raw-data/bulkRNA/2107UNHS-0293/Br6432_Mid_Cyto/2107UNHS-0293_Br6432_Mid_Cyto_2.fastq.gz	reverse	PASS	PASS	PASS	PASS	FAIL/WARN	FAIL	PASS	WARN	FAIL	WARN	PASS	NA	75-151	52	37	37	37	37	NA	NA	8.09389e-05	0.000274488	0.00150089	75-151	52	37	37	37	37	NA	NA	4.04694e-05	0.000242465	0.00103461	TRUE
2107UNHS-0293_Br6432_Mid_Nuc	Br6432_mid	Br6432	mid	Middle	Nuc	RiboZeroGold	Nuc	RiboZeroGold_Nuc	RiboZeroGold_Nuc	2107UNHS-0293	1	/dcs04/lieber/lcolladotor/deconvolution_LIBD4030/Human_DLPFC_Deconvolution/raw-data/bulkRNA/2107UNHS-0293/Br6432_Mid_Nuc/2107UNHS-0293_Br6432_Mid_Nuc_1.fastq.gz	/dcs04/lieber/lcolladotor/deconvolution_LIBD4030/Human_DLPFC_Deconvolution/raw-data/bulkRNA/2107UNHS-0293/Br6432_Mid_Nuc/2107UNHS-0293_Br6432_Mid_Nuc_2.fastq.gz	reverse	PASS	PASS	PASS	PASS	FAIL	WARN	PASS	WARN	WARN	WARN/PASS	PASS	NA	75-151	44	37	37	37	37	NA	NA	0.000121415	0.0003308	0.00167003	75-151	44	37	37	37	37	NA	NA	6.78093e-05	0.000273986	0.00209384	TRUE
2107UNHS-0293_Br6471_Ant_Bulk	Br6471_ant	Br6471	ant	Anterior	Bulk	RiboZeroGold	Total	RiboZeroGold_Bulk	RiboZeroGold_Total	2107UNHS-0293	1	/dcs04/lieber/lcolladotor/deconvolution_LIBD4030/Human_DLPFC_Deconvolution/raw-data/bulkRNA/2107UNHS-0293/Br6471_Ant_Bulk/2107UNHS-0293_Br6471_Ant_Bulk_1.fastq.gz	/dcs04/lieber/lcolladotor/deconvolution_LIBD4030/Human_DLPFC_Deconvolution/raw-data/bulkRNA/2107UNHS-0293/Br6471_Ant_Bulk/2107UNHS-0293_Br6471_Ant_Bulk_2.fastq.gz	reverse	PASS	PASS	PASS	PASS	WARN	FAIL	PASS	WARN	WARN	WARN	PASS	NA	75-151	47	37	37	37	37	NA	NA	8.48659e-05	0.000225797	0.00129027	75-151	47	37	37	37	37	NA	NA	9.33141e-05	0.000263046	0.00117891	TRUE
2107UNHS-0293_Br6471_Ant_Cyto	Br6471_ant	Br6471	ant	Anterior	Cyto	RiboZeroGold	Cyto	RiboZeroGold_Cyto	RiboZeroGold_Cyto	2107UNHS-0293	1	/dcs04/lieber/lcolladotor/deconvolution_LIBD4030/Human_DLPFC_Deconvolution/raw-data/bulkRNA/2107UNHS-0293/Br6471_Ant_Cyto/2107UNHS-0293_Br6471_Ant_Cyto_1.fastq.gz	/dcs04/lieber/lcolladotor/deconvolution_LIBD4030/Human_DLPFC_Deconvolution/raw-data/bulkRNA/2107UNHS-0293/Br6471_Ant_Cyto/2107UNHS-0293_Br6471_Ant_Cyto_2.fastq.gz	reverse	PASS	PASS	PASS	PASS	FAIL/WARN	FAIL	PASS	WARN	FAIL	WARN	PASS	NA	75-151	53	37	37	37	37	NA	NA	3.32127e-05	0.000114779	0.00129432	75-151	53	37	37	37	37	NA	NA	4.15158e-05	0.000259352	0.00112825	TRUE
2107UNHS-0293_Br6471_Ant_Nuc	Br6471_ant	Br6471	ant	Anterior	Nuc	RiboZeroGold	Nuc	RiboZeroGold_Nuc	RiboZeroGold_Nuc	2107UNHS-0293	1	/dcs04/lieber/lcolladotor/deconvolution_LIBD4030/Human_DLPFC_Deconvolution/raw-data/bulkRNA/2107UNHS-0293/Br6471_Ant_Nuc/2107UNHS-0293_Br6471_Ant_Nuc_1.fastq.gz	/dcs04/lieber/lcolladotor/deconvolution_LIBD4030/Human_DLPFC_Deconvolution/raw-data/bulkRNA/2107UNHS-0293/Br6471_Ant_Nuc/2107UNHS-0293_Br6471_Ant_Nuc_2.fastq.gz	reverse	PASS	PASS	PASS	PASS	FAIL/WARN	FAIL	PASS	WARN	WARN	WARN/PASS	PASS	NA	75-151	47	37	37	37	37	NA	NA	5.73503e-05	0.000212445	0.00135895	75-151	47	37	37	37	37	NA	NA	9.67474e-05	0.000272289	0.0016083	TRUE
AN00000904_Br2720_Post_Bulk	Br2720_post	Br2720	post	Posterior	Bulk	polyA	Total	polyA_Bulk	polyA_Total	AN00000904	2	/dcs04/lieber/lcolladotor/deconvolution_LIBD4030/Human_DLPFC_Deconvolution/raw-data/bulkRNA/AN00000904/Br2720_Post_Bulk/AN00000904_Br2720_Post_Bulk_1.fastq.gz	/dcs04/lieber/lcolladotor/deconvolution_LIBD4030/Human_DLPFC_Deconvolution/raw-data/bulkRNA/AN00000904/Br2720_Post_Bulk/AN00000904_Br2720_Post_Bulk_2.fastq.gz	reverse	PASS	PASS	PASS	PASS	FAIL/WARN	WARN	PASS	WARN	FAIL	PASS/WARN	PASS	NA	75-151	50	37	37	37	37	NA	NA	2.5434e-05	0.000128696	0.0021975	75-151	50	37	37	37	37	NA	NA	3.05208e-05	0.000156674	0.00116488	TRUE
AN00000904_Br2720_Post_Cyto	Br2720_post	Br2720	post	Posterior	Cyto	polyA	Cyto	polyA_Cyto	polyA_Cyto	AN00000904	2	/dcs04/lieber/lcolladotor/deconvolution_LIBD4030/Human_DLPFC_Deconvolution/raw-data/bulkRNA/AN00000904/Br2720_Post_Cyto/AN00000904_Br2720_Post_Cyto_1.fastq.gz	/dcs04/lieber/lcolladotor/deconvolution_LIBD4030/Human_DLPFC_Deconvolution/raw-data/bulkRNA/AN00000904/Br2720_Post_Cyto/AN00000904_Br2720_Post_Cyto_2.fastq.gz	reverse	PASS	PASS	PASS	PASS	FAIL/WARN	WARN/PASS	PASS	WARN	FAIL	PASS	PASS	NA	75-151	52	37	37	37	37	NA	NA	5.10385e-06	0.000108202	0.00355738	75-151	52	37	37	37	37	NA	NA	1.17389e-05	0.000143418	0.00143418	TRUE
AN00000904_Br2720_Post_Nuc	Br2720_post	Br2720	post	Posterior	Nuc	polyA	Nuc	polyA_Nuc	polyA_Nuc	AN00000904	2	/dcs04/lieber/lcolladotor/deconvolution_LIBD4030/Human_DLPFC_Deconvolution/raw-data/bulkRNA/AN00000904/Br2720_Post_Nuc/AN00000904_Br2720_Post_Nuc_1.fastq.gz	/dcs04/lieber/lcolladotor/deconvolution_LIBD4030/Human_DLPFC_Deconvolution/raw-data/bulkRNA/AN00000904/Br2720_Post_Nuc/AN00000904_Br2720_Post_Nuc_2.fastq.gz	reverse	PASS	PASS	PASS	PASS	WARN	FAIL	PASS	WARN	FAIL	WARN	PASS	NA	75-151	50	37	37	37	37	NA	NA	4.1151e-06	9.75279e-05	0.00278798	75-151	50	37	37	37	37	NA	NA	1.44029e-05	0.000125099	0.00155139	TRUE
AN00000904_Br2743_Ant_Bulk	Br2743_ant	Br2743	ant	Anterior	Bulk	polyA	Total	polyA_Bulk	polyA_Total	AN00000904	2	/dcs04/lieber/lcolladotor/deconvolution_LIBD4030/Human_DLPFC_Deconvolution/raw-data/bulkRNA/AN00000904/Br2743_Ant_Bulk/AN00000904_Br2743_Ant_Bulk_1.fastq.gz	/dcs04/lieber/lcolladotor/deconvolution_LIBD4030/Human_DLPFC_Deconvolution/raw-data/bulkRNA/AN00000904/Br2743_Ant_Bulk/AN00000904_Br2743_Ant_Bulk_2.fastq.gz	reverse	PASS	PASS	PASS	PASS	FAIL/WARN	WARN	PASS	WARN	FAIL	PASS/WARN	PASS	NA	75-151	50	37	37	37	37	NA	NA	2.38645e-05	0.000105959	0.00212633	75-151	51	37	37	37	37	NA	NA	4.34335e-05	0.000210485	0.00148915	TRUE
AN00000904_Br2743_Ant_Cyto	Br2743_ant	Br2743	ant	Anterior	Cyto	polyA	Cyto	polyA_Cyto	polyA_Cyto	AN00000904	2	/dcs04/lieber/lcolladotor/deconvolution_LIBD4030/Human_DLPFC_Deconvolution/raw-data/bulkRNA/AN00000904/Br2743_Ant_Cyto/AN00000904_Br2743_Ant_Cyto_1.fastq.gz	/dcs04/lieber/lcolladotor/deconvolution_LIBD4030/Human_DLPFC_Deconvolution/raw-data/bulkRNA/AN00000904/Br2743_Ant_Cyto/AN00000904_Br2743_Ant_Cyto_2.fastq.gz	reverse	PASS	PASS	PASS	PASS	FAIL/WARN	WARN	PASS	WARN	FAIL	WARN	PASS	NA	75-151	49	37	37	37	37	NA	NA	0	7.15894e-05	0.00195045	75-151	49	37	37	37	37	NA	NA	0	0.000103732	0.0015998	TRUE
AN00000904_Br2743_Ant_Nuc	Br2743_ant	Br2743	ant	Anterior	Nuc	polyA	Nuc	polyA_Nuc	polyA_Nuc	AN00000904	2	/dcs04/lieber/lcolladotor/deconvolution_LIBD4030/Human_DLPFC_Deconvolution/raw-data/bulkRNA/AN00000904/Br2743_Ant_Nuc/AN00000904_Br2743_Ant_Nuc_1.fastq.gz	/dcs04/lieber/lcolladotor/deconvolution_LIBD4030/Human_DLPFC_Deconvolution/raw-data/bulkRNA/AN00000904/Br2743_Ant_Nuc/AN00000904_Br2743_Ant_Nuc_2.fastq.gz	reverse	PASS	PASS	PASS	PASS	FAIL/WARN	WARN	PASS	WARN	FAIL	WARN	PASS	NA	75-151	49	37	37	37	37	NA	NA	0	0.000143022	0.00320771	75-151	49	37	37	37	37	NA	NA	4.63022e-06	0.000219164	0.00187266	TRUE
AN00000904_Br3942_Ant_Bulk	Br3942_ant	Br3942	ant	Anterior	Bulk	polyA	Total	polyA_Bulk	polyA_Total	AN00000904	2	/dcs04/lieber/lcolladotor/deconvolution_LIBD4030/Human_DLPFC_Deconvolution/raw-data/bulkRNA/AN00000904/Br3942_Ant_Bulk/AN00000904_Br3942_Ant_Bulk_1.fastq.gz	/dcs04/lieber/lcolladotor/deconvolution_LIBD4030/Human_DLPFC_Deconvolution/raw-data/bulkRNA/AN00000904/Br3942_Ant_Bulk/AN00000904_Br3942_Ant_Bulk_2.fastq.gz	reverse	PASS	PASS	PASS	PASS	FAIL/WARN	WARN	PASS	WARN	FAIL	PASS	PASS	NA	75-151	49	37	37	37	37	NA	NA	1.86628e-05	0.000131622	0.00215359	75-151	49	37	37	37	37	NA	NA	5.15683e-05	0.000229847	0.00130885	TRUE
AN00000904_Br3942_Ant_Cyto	Br3942_ant	Br3942	ant	Anterior	Cyto	polyA	Cyto	polyA_Cyto	polyA_Cyto	AN00000904	2	/dcs04/lieber/lcolladotor/deconvolution_LIBD4030/Human_DLPFC_Deconvolution/raw-data/bulkRNA/AN00000904/Br3942_Ant_Cyto/AN00000904_Br3942_Ant_Cyto_1.fastq.gz	/dcs04/lieber/lcolladotor/deconvolution_LIBD4030/Human_DLPFC_Deconvolution/raw-data/bulkRNA/AN00000904/Br3942_Ant_Cyto/AN00000904_Br3942_Ant_Cyto_2.fastq.gz	reverse	PASS	PASS	PASS	PASS	FAIL/WARN	PASS	PASS	WARN	FAIL	PASS	PASS	NA	75-151	51	37	37	37	37	NA	NA	0	0.000144286	0.00244849	75-151	51	37	37	37	37	NA	NA	1.89466e-05	0.00016469	0.0013044	TRUE
AN00000904_Br3942_Ant_Nuc	Br3942_ant	Br3942	ant	Anterior	Nuc	polyA	Nuc	polyA_Nuc	polyA_Nuc	AN00000904	2	/dcs04/lieber/lcolladotor/deconvolution_LIBD4030/Human_DLPFC_Deconvolution/raw-data/bulkRNA/AN00000904/Br3942_Ant_Nuc/AN00000904_Br3942_Ant_Nuc_1.fastq.gz	/dcs04/lieber/lcolladotor/deconvolution_LIBD4030/Human_DLPFC_Deconvolution/raw-data/bulkRNA/AN00000904/Br3942_Ant_Nuc/AN00000904_Br3942_Ant_Nuc_2.fastq.gz	reverse	PASS	PASS	PASS	PASS	WARN	WARN	PASS	WARN	FAIL	PASS/WARN	PASS	NA	75-151	51	37	37	37	37	NA	NA	2.18705e-05	0.000110943	0.00266025	75-151	51	37	37	37	37	NA	NA	1.70988e-05	0.000142755	0.00128638	TRUE
AN00000904_Br3942_Mid_Bulk	Br3942_mid	Br3942	mid	Middle	Bulk	polyA	Total	polyA_Bulk	polyA_Total	AN00000904	2	/dcs04/lieber/lcolladotor/deconvolution_LIBD4030/Human_DLPFC_Deconvolution/raw-data/bulkRNA/AN00000904/Br3942_Mid_Bulk/AN00000904_Br3942_Mid_Bulk_1.fastq.gz	/dcs04/lieber/lcolladotor/deconvolution_LIBD4030/Human_DLPFC_Deconvolution/raw-data/bulkRNA/AN00000904/Br3942_Mid_Bulk/AN00000904_Br3942_Mid_Bulk_2.fastq.gz	reverse	PASS	PASS	PASS	PASS	FAIL/WARN	WARN	PASS	WARN	FAIL	PASS	PASS	NA	75-151	49	37	37	37	37	NA	NA	2.76554e-05	0.000155876	0.00202136	75-151	49	37	37	37	37	NA	NA	4.3243e-05	0.000187554	0.00144814	TRUE
AN00000904_Br3942_Mid_Cyto	Br3942_mid	Br3942	mid	Middle	Cyto	polyA	Cyto	polyA_Cyto	polyA_Cyto	AN00000904	2	/dcs04/lieber/lcolladotor/deconvolution_LIBD4030/Human_DLPFC_Deconvolution/raw-data/bulkRNA/AN00000904/Br3942_Mid_Cyto/AN00000904_Br3942_Mid_Cyto_1.fastq.gz	/dcs04/lieber/lcolladotor/deconvolution_LIBD4030/Human_DLPFC_Deconvolution/raw-data/bulkRNA/AN00000904/Br3942_Mid_Cyto/AN00000904_Br3942_Mid_Cyto_2.fastq.gz	reverse	PASS	PASS	PASS	PASS	FAIL/WARN	WARN	PASS	WARN	FAIL	PASS	PASS	NA	75-151	51	37	37	37	37	NA	NA	2.31986e-06	0.000132696	0.00283719	75-151	51	37	37	37	37	NA	NA	4.63972e-06	0.000102538	0.0013896	TRUE
AN00000904_Br3942_Mid_Nuc	Br3942_mid	Br3942	mid	Middle	Nuc	polyA	Nuc	polyA_Nuc	polyA_Nuc	AN00000904	2	/dcs04/lieber/lcolladotor/deconvolution_LIBD4030/Human_DLPFC_Deconvolution/raw-data/bulkRNA/AN00000904/Br3942_Mid_Nuc/AN00000904_Br3942_Mid_Nuc_1.fastq.gz	/dcs04/lieber/lcolladotor/deconvolution_LIBD4030/Human_DLPFC_Deconvolution/raw-data/bulkRNA/AN00000904/Br3942_Mid_Nuc/AN00000904_Br3942_Mid_Nuc_2.fastq.gz	reverse	PASS	PASS	PASS	PASS	WARN	WARN	PASS	WARN	FAIL	PASS/WARN	PASS	NA	75-151	50	37	37	37	37	NA	NA	3.07774e-06	0.000160555	0.00344194	75-151	51	37	37	37	37	NA	NA	1.02591e-05	0.000161581	0.00170558	TRUE
AN00000904_Br6423_Ant_Bulk	Br6423_ant	Br6423	ant	Anterior	Bulk	polyA	Total	polyA_Bulk	polyA_Total	AN00000904	2	/dcs04/lieber/lcolladotor/deconvolution_LIBD4030/Human_DLPFC_Deconvolution/raw-data/bulkRNA/AN00000904/Br6423_Ant_Bulk/AN00000904_Br6423_Ant_Bulk_1.fastq.gz	/dcs04/lieber/lcolladotor/deconvolution_LIBD4030/Human_DLPFC_Deconvolution/raw-data/bulkRNA/AN00000904/Br6423_Ant_Bulk/AN00000904_Br6423_Ant_Bulk_2.fastq.gz	reverse	PASS	PASS	PASS	PASS	FAIL/WARN	PASS	PASS	WARN	FAIL	PASS	PASS	NA	75-151	49	37	37	37	37	NA	NA	2.72356e-05	0.000162975	0.00179887	75-151	49	37	37	37	37	NA	NA	6.98462e-05	0.000188014	0.0012278	TRUE
AN00000904_Br6423_Ant_Cyto	Br6423_ant	Br6423	ant	Anterior	Cyto	polyA	Cyto	polyA_Cyto	polyA_Cyto	AN00000904	2	/dcs04/lieber/lcolladotor/deconvolution_LIBD4030/Human_DLPFC_Deconvolution/raw-data/bulkRNA/AN00000904/Br6423_Ant_Cyto/AN00000904_Br6423_Ant_Cyto_1.fastq.gz	/dcs04/lieber/lcolladotor/deconvolution_LIBD4030/Human_DLPFC_Deconvolution/raw-data/bulkRNA/AN00000904/Br6423_Ant_Cyto/AN00000904_Br6423_Ant_Cyto_2.fastq.gz	reverse	PASS	PASS	PASS	PASS	WARN	PASS/WARN	PASS	WARN	FAIL	PASS/WARN	PASS	NA	75-151	51	37	37	37	37	NA	NA	4.0342e-06	0.000132725	0.0028905	75-151	52	37	37	37	37	NA	NA	2.9853e-05	0.000158544	0.00159552	TRUE
AN00000904_Br6423_Ant_Nuc	Br6423_ant	Br6423	ant	Anterior	Nuc	polyA	Nuc	polyA_Nuc	polyA_Nuc	AN00000904	2	/dcs04/lieber/lcolladotor/deconvolution_LIBD4030/Human_DLPFC_Deconvolution/raw-data/bulkRNA/AN00000904/Br6423_Ant_Nuc/AN00000904_Br6423_Ant_Nuc_1.fastq.gz	/dcs04/lieber/lcolladotor/deconvolution_LIBD4030/Human_DLPFC_Deconvolution/raw-data/bulkRNA/AN00000904/Br6423_Ant_Nuc/AN00000904_Br6423_Ant_Nuc_2.fastq.gz	reverse	PASS	PASS	PASS	PASS	FAIL/WARN	WARN	PASS	WARN	FAIL	PASS/WARN	PASS	NA	75-151	50	37	37	37	37	NA	NA	1.29194e-05	0.000151416	0.00256063	75-151	50	37	37	37	37	NA	NA	7.75167e-06	0.000190174	0.0016046	TRUE
AN00000904_Br6423_Post_Bulk	Br6423_post	Br6423	post	Posterior	Bulk	polyA	Total	polyA_Bulk	polyA_Total	AN00000904	2	/dcs04/lieber/lcolladotor/deconvolution_LIBD4030/Human_DLPFC_Deconvolution/raw-data/bulkRNA/AN00000904/Br6423_Post_Bulk/AN00000904_Br6423_Post_Bulk_1.fastq.gz	/dcs04/lieber/lcolladotor/deconvolution_LIBD4030/Human_DLPFC_Deconvolution/raw-data/bulkRNA/AN00000904/Br6423_Post_Bulk/AN00000904_Br6423_Post_Bulk_2.fastq.gz	reverse	PASS	PASS	PASS	PASS	FAIL/WARN	WARN	PASS	WARN	FAIL	PASS	PASS	NA	75-151	49	37	37	37	37	NA	NA	2.53386e-05	0.000190298	0.00178922	75-151	49	37	37	37	37	NA	NA	6.77421e-05	0.000240459	0.0013083	TRUE
AN00000904_Br6423_Post_Cyto	Br6423_post	Br6423	post	Posterior	Cyto	polyA	Cyto	polyA_Cyto	polyA_Cyto	AN00000904	2	/dcs04/lieber/lcolladotor/deconvolution_LIBD4030/Human_DLPFC_Deconvolution/raw-data/bulkRNA/AN00000904/Br6423_Post_Cyto/AN00000904_Br6423_Post_Cyto_1.fastq.gz	/dcs04/lieber/lcolladotor/deconvolution_LIBD4030/Human_DLPFC_Deconvolution/raw-data/bulkRNA/AN00000904/Br6423_Post_Cyto/AN00000904_Br6423_Post_Cyto_2.fastq.gz	reverse	PASS	PASS	PASS	PASS	FAIL/WARN	PASS	PASS	WARN	FAIL	PASS/WARN	PASS	NA	75-151	51	37	37	37	37	NA	NA	4.72876e-06	7.84975e-05	0.00239985	75-151	51	37	37	37	37	NA	NA	1.74964e-05	0.000124366	0.00136661	TRUE
AN00000904_Br6423_Post_Nuc	Br6423_post	Br6423	post	Posterior	Nuc	polyA	Nuc	polyA_Nuc	polyA_Nuc	AN00000904	2	/dcs04/lieber/lcolladotor/deconvolution_LIBD4030/Human_DLPFC_Deconvolution/raw-data/bulkRNA/AN00000904/Br6423_Post_Nuc/AN00000904_Br6423_Post_Nuc_1.fastq.gz	/dcs04/lieber/lcolladotor/deconvolution_LIBD4030/Human_DLPFC_Deconvolution/raw-data/bulkRNA/AN00000904/Br6423_Post_Nuc/AN00000904_Br6423_Post_Nuc_2.fastq.gz	reverse	PASS	PASS	PASS	PASS	FAIL/WARN	WARN	PASS	WARN	FAIL	PASS/WARN	PASS	NA	75-151	50	37	37	37	37	NA	NA	1.60165e-05	0.000135607	0.0026107	75-151	50	37	37	37	37	NA	NA	2.34909e-05	0.00016497	0.0013534	TRUE
AN00000904_Br6471_Mid_Bulk	Br6471_mid	Br6471	mid	Middle	Bulk	polyA	Total	polyA_Bulk	polyA_Total	AN00000904	2	/dcs04/lieber/lcolladotor/deconvolution_LIBD4030/Human_DLPFC_Deconvolution/raw-data/bulkRNA/AN00000904/Br6471_Mid_Bulk/AN00000904_Br6471_Mid_Bulk_1.fastq.gz	/dcs04/lieber/lcolladotor/deconvolution_LIBD4030/Human_DLPFC_Deconvolution/raw-data/bulkRNA/AN00000904/Br6471_Mid_Bulk/AN00000904_Br6471_Mid_Bulk_2.fastq.gz	reverse	PASS	PASS	PASS	PASS	FAIL/WARN	WARN	PASS	WARN	FAIL	PASS/WARN	PASS	NA	75-151	49	37	37	37	37	NA	NA	1.54738e-05	0.00213899	0.00441519	75-151	49	37	37	37	37	NA	NA	6.13794e-05	0.000189296	0.00140296	TRUE
AN00000904_Br6471_Mid_Cyto	Br6471_mid	Br6471	mid	Middle	Cyto	polyA	Cyto	polyA_Cyto	polyA_Cyto	AN00000904	2	/dcs04/lieber/lcolladotor/deconvolution_LIBD4030/Human_DLPFC_Deconvolution/raw-data/bulkRNA/AN00000904/Br6471_Mid_Cyto/AN00000904_Br6471_Mid_Cyto_1.fastq.gz	/dcs04/lieber/lcolladotor/deconvolution_LIBD4030/Human_DLPFC_Deconvolution/raw-data/bulkRNA/AN00000904/Br6471_Mid_Cyto/AN00000904_Br6471_Mid_Cyto_2.fastq.gz	reverse	PASS	PASS	PASS	PASS	FAIL/WARN	WARN/PASS	PASS	WARN	FAIL	PASS	PASS	NA	75-151	51	37	37	37	37	NA	NA	2.5163e-06	0.000203317	0.00294407	75-151	52	37	37	37	37	NA	NA	1.00652e-05	0.000221937	0.00160791	TRUE
AN00000904_Br6471_Mid_Nuc	Br6471_mid	Br6471	mid	Middle	Nuc	polyA	Nuc	polyA_Nuc	polyA_Nuc	AN00000904	2	/dcs04/lieber/lcolladotor/deconvolution_LIBD4030/Human_DLPFC_Deconvolution/raw-data/bulkRNA/AN00000904/Br6471_Mid_Nuc/AN00000904_Br6471_Mid_Nuc_1.fastq.gz	/dcs04/lieber/lcolladotor/deconvolution_LIBD4030/Human_DLPFC_Deconvolution/raw-data/bulkRNA/AN00000904/Br6471_Mid_Nuc/AN00000904_Br6471_Mid_Nuc_2.fastq.gz	reverse	PASS	PASS	PASS	PASS	FAIL/WARN	FAIL/WARN	PASS	WARN	FAIL	WARN/PASS	PASS	NA	75-151	50	37	37	37	37	NA	NA	5.02584e-06	0.000490522	0.00302053	75-151	50	37	37	37	37	NA	NA	6.53359e-06	0.000258328	0.00168114	TRUE
AN00000904_Br6522_Mid_Bulk	Br6522_mid	Br6522	mid	Middle	Bulk	polyA	Total	polyA_Bulk	polyA_Total	AN00000904	2	/dcs04/lieber/lcolladotor/deconvolution_LIBD4030/Human_DLPFC_Deconvolution/raw-data/bulkRNA/AN00000904/Br6522_Mid_Bulk/AN00000904_Br6522_Mid_Bulk_1.fastq.gz	/dcs04/lieber/lcolladotor/deconvolution_LIBD4030/Human_DLPFC_Deconvolution/raw-data/bulkRNA/AN00000904/Br6522_Mid_Bulk/AN00000904_Br6522_Mid_Bulk_2.fastq.gz	reverse	PASS	PASS	PASS	PASS	FAIL/WARN	WARN	PASS	WARN	FAIL	PASS	PASS	NA	75-151	50	37	37	37	37	NA	NA	1.76079e-05	0.00014656	0.00212072	75-151	50	37	37	37	37	NA	NA	4.14304e-05	0.000238743	0.00150703	TRUE
AN00000904_Br6522_Mid_Cyto	Br6522_mid	Br6522	mid	Middle	Cyto	polyA	Cyto	polyA_Cyto	polyA_Cyto	AN00000904	2	/dcs04/lieber/lcolladotor/deconvolution_LIBD4030/Human_DLPFC_Deconvolution/raw-data/bulkRNA/AN00000904/Br6522_Mid_Cyto/AN00000904_Br6522_Mid_Cyto_1.fastq.gz	/dcs04/lieber/lcolladotor/deconvolution_LIBD4030/Human_DLPFC_Deconvolution/raw-data/bulkRNA/AN00000904/Br6522_Mid_Cyto/AN00000904_Br6522_Mid_Cyto_2.fastq.gz	reverse	PASS	PASS	PASS	PASS	WARN	WARN	PASS	WARN	FAIL	WARN	PASS	NA	75-151	54	37	37	37	37	NA	NA	0	0.000231142	0.00557151	75-151	54	37	37	37	37	NA	NA	2.62065e-06	0.000184494	0.00213059	TRUE
AN00000904_Br6522_Mid_Nuc	Br6522_mid	Br6522	mid	Middle	Nuc	polyA	Nuc	polyA_Nuc	polyA_Nuc	AN00000904	2	/dcs04/lieber/lcolladotor/deconvolution_LIBD4030/Human_DLPFC_Deconvolution/raw-data/bulkRNA/AN00000904/Br6522_Mid_Nuc/AN00000904_Br6522_Mid_Nuc_1.fastq.gz	/dcs04/lieber/lcolladotor/deconvolution_LIBD4030/Human_DLPFC_Deconvolution/raw-data/bulkRNA/AN00000904/Br6522_Mid_Nuc/AN00000904_Br6522_Mid_Nuc_2.fastq.gz	reverse	PASS	PASS	PASS	PASS	FAIL/WARN	FAIL	PASS	WARN	FAIL	WARN/PASS	PASS	NA	75-151	50	37	37	37	37	NA	NA	2.50354e-06	0.000106651	0.00345739	75-151	50	37	37	37	37	NA	NA	2.00283e-05	0.000207794	0.0019077	TRUE
AN00000904_Br6522_Post_Bulk	Br6522_post	Br6522	post	Posterior	Bulk	polyA	Total	polyA_Bulk	polyA_Total	AN00000904	2	/dcs04/lieber/lcolladotor/deconvolution_LIBD4030/Human_DLPFC_Deconvolution/raw-data/bulkRNA/AN00000904/Br6522_Post_Bulk/AN00000904_Br6522_Post_Bulk_1.fastq.gz	/dcs04/lieber/lcolladotor/deconvolution_LIBD4030/Human_DLPFC_Deconvolution/raw-data/bulkRNA/AN00000904/Br6522_Post_Bulk/AN00000904_Br6522_Post_Bulk_2.fastq.gz	reverse	PASS	PASS	PASS	PASS	FAIL/WARN	WARN	PASS	WARN	FAIL	PASS	PASS	NA	75-151	51	37	37	37	37	NA	NA	1.5019e-05	0.000201755	0.00217525	75-151	51	37	37	37	37	NA	NA	4.25538e-05	0.000194746	0.00140177	TRUE
AN00000904_Br6522_Post_Cyto	Br6522_post	Br6522	post	Posterior	Cyto	polyA	Cyto	polyA_Cyto	polyA_Cyto	AN00000904	2	/dcs04/lieber/lcolladotor/deconvolution_LIBD4030/Human_DLPFC_Deconvolution/raw-data/bulkRNA/AN00000904/Br6522_Post_Cyto/AN00000904_Br6522_Post_Cyto_1.fastq.gz	/dcs04/lieber/lcolladotor/deconvolution_LIBD4030/Human_DLPFC_Deconvolution/raw-data/bulkRNA/AN00000904/Br6522_Post_Cyto/AN00000904_Br6522_Post_Cyto_2.fastq.gz	reverse	PASS	PASS	PASS	PASS	FAIL/WARN	WARN	PASS	WARN	FAIL	PASS	PASS	NA	75-151	51	37	37	37	37	NA	NA	2.51766e-06	0.00010121	0.00259068	75-151	52	37	37	37	37	NA	NA	1.15813e-05	0.00012689	0.00127897	TRUE
AN00000904_Br6522_Post_Nuc	Br6522_post	Br6522	post	Posterior	Nuc	polyA	Nuc	polyA_Nuc	polyA_Nuc	AN00000904	2	/dcs04/lieber/lcolladotor/deconvolution_LIBD4030/Human_DLPFC_Deconvolution/raw-data/bulkRNA/AN00000904/Br6522_Post_Nuc/AN00000904_Br6522_Post_Nuc_1.fastq.gz	/dcs04/lieber/lcolladotor/deconvolution_LIBD4030/Human_DLPFC_Deconvolution/raw-data/bulkRNA/AN00000904/Br6522_Post_Nuc/AN00000904_Br6522_Post_Nuc_2.fastq.gz	reverse	PASS	PASS	PASS	PASS	FAIL/WARN	FAIL	PASS	WARN	FAIL	WARN/PASS	PASS	NA	75-151	50	37	37	37	37	NA	NA	5.01608e-06	0.000233248	0.00254817	75-151	50	37	37	37	37	NA	NA	0	0.00025281	0.00169042	TRUE
AN00000904_Br8325_Ant_Bulk	Br8325_ant	Br8325	ant	Anterior	Bulk	polyA	Total	polyA_Bulk	polyA_Total	AN00000904	2	/dcs04/lieber/lcolladotor/deconvolution_LIBD4030/Human_DLPFC_Deconvolution/raw-data/bulkRNA/AN00000904/Br8325_Ant_Bulk/AN00000904_Br8325_Ant_Bulk_1.fastq.gz	/dcs04/lieber/lcolladotor/deconvolution_LIBD4030/Human_DLPFC_Deconvolution/raw-data/bulkRNA/AN00000904/Br8325_Ant_Bulk/AN00000904_Br8325_Ant_Bulk_2.fastq.gz	reverse	PASS	PASS	PASS	PASS	FAIL/WARN	WARN	PASS	WARN	FAIL	PASS	PASS	NA	75-151	49	37	37	37	37	NA	NA	2.70303e-05	8.05994e-05	0.00207887	75-151	50	37	37	37	37	NA	NA	3.93168e-05	0.000138592	0.00124585	TRUE
AN00000904_Br8325_Ant_Cyto	Br8325_ant	Br8325	ant	Anterior	Cyto	polyA	Cyto	polyA_Cyto	polyA_Cyto	AN00000904	2	/dcs04/lieber/lcolladotor/deconvolution_LIBD4030/Human_DLPFC_Deconvolution/raw-data/bulkRNA/AN00000904/Br8325_Ant_Cyto/AN00000904_Br8325_Ant_Cyto_1.fastq.gz	/dcs04/lieber/lcolladotor/deconvolution_LIBD4030/Human_DLPFC_Deconvolution/raw-data/bulkRNA/AN00000904/Br8325_Ant_Cyto/AN00000904_Br8325_Ant_Cyto_2.fastq.gz	reverse	PASS	PASS	PASS	PASS	WARN	PASS	PASS	WARN	FAIL	WARN	PASS	NA	75-151	52	37	37	37	37	NA	NA	0	0.000198149	0.00585956	75-151	52	37	37	37	37	NA	NA	1.02935e-05	0.000256307	0.00248073	TRUE
AN00000904_Br8325_Ant_Nuc	Br8325_ant	Br8325	ant	Anterior	Nuc	polyA	Nuc	polyA_Nuc	polyA_Nuc	AN00000904	2	/dcs04/lieber/lcolladotor/deconvolution_LIBD4030/Human_DLPFC_Deconvolution/raw-data/bulkRNA/AN00000904/Br8325_Ant_Nuc/AN00000904_Br8325_Ant_Nuc_1.fastq.gz	/dcs04/lieber/lcolladotor/deconvolution_LIBD4030/Human_DLPFC_Deconvolution/raw-data/bulkRNA/AN00000904/Br8325_Ant_Nuc/AN00000904_Br8325_Ant_Nuc_2.fastq.gz	reverse	PASS	PASS	PASS	PASS	FAIL/WARN	FAIL	PASS	WARN	FAIL	WARN/PASS	PASS	NA	75-151	51	37	37	37	37	NA	NA	4.84097e-06	0.000130706	0.00331849	75-151	51	37	37	37	37	NA	NA	4.84097e-06	0.000201384	0.0019146	TRUE
AN00000904_Br8325_Mid_Bulk	Br8325_mid	Br8325	mid	Middle	Bulk	polyA	Total	polyA_Bulk	polyA_Total	AN00000904	2	/dcs04/lieber/lcolladotor/deconvolution_LIBD4030/Human_DLPFC_Deconvolution/raw-data/bulkRNA/AN00000904/Br8325_Mid_Bulk/AN00000904_Br8325_Mid_Bulk_1.fastq.gz	/dcs04/lieber/lcolladotor/deconvolution_LIBD4030/Human_DLPFC_Deconvolution/raw-data/bulkRNA/AN00000904/Br8325_Mid_Bulk/AN00000904_Br8325_Mid_Bulk_2.fastq.gz	reverse	PASS	PASS	PASS	PASS	FAIL/WARN	WARN	PASS	WARN	FAIL	PASS	PASS	NA	75-151	51	37	37	37	37	NA	NA	3.8633e-05	0.000161599	0.00199996	75-151	51	37	37	37	37	NA	NA	0.000119668	0.000323669	0.0015995	TRUE
AN00000904_Br8325_Mid_Cyto	Br8325_mid	Br8325	mid	Middle	Cyto	polyA	Cyto	polyA_Cyto	polyA_Cyto	AN00000904	2	/dcs04/lieber/lcolladotor/deconvolution_LIBD4030/Human_DLPFC_Deconvolution/raw-data/bulkRNA/AN00000904/Br8325_Mid_Cyto/AN00000904_Br8325_Mid_Cyto_1.fastq.gz	/dcs04/lieber/lcolladotor/deconvolution_LIBD4030/Human_DLPFC_Deconvolution/raw-data/bulkRNA/AN00000904/Br8325_Mid_Cyto/AN00000904_Br8325_Mid_Cyto_2.fastq.gz	reverse	PASS	PASS	PASS	PASS	FAIL/WARN	PASS	PASS	WARN	FAIL	PASS	PASS	NA	75-151	51	37	37	37	37	NA	NA	1.26993e-05	0.000217921	0.00296656	75-151	51	37	37	37	37	NA	NA	6.75604e-05	0.000259066	0.00136137	TRUE
AN00000904_Br8492_Mid_Bulk	Br8492_mid	Br8492	mid	Middle	Bulk	polyA	Total	polyA_Bulk	polyA_Total	AN00000904	2	/dcs04/lieber/lcolladotor/deconvolution_LIBD4030/Human_DLPFC_Deconvolution/raw-data/bulkRNA/AN00000904/Br8492_Mid_Bulk/AN00000904_Br8492_Mid_Bulk_1.fastq.gz	/dcs04/lieber/lcolladotor/deconvolution_LIBD4030/Human_DLPFC_Deconvolution/raw-data/bulkRNA/AN00000904/Br8492_Mid_Bulk/AN00000904_Br8492_Mid_Bulk_2.fastq.gz	reverse	PASS	PASS	PASS	PASS	FAIL/WARN	WARN	PASS	WARN	FAIL	PASS	PASS	NA	75-151	50	37	37	37	37	NA	NA	3.62038e-05	0.000188777	0.00222912	75-151	50	37	37	37	37	NA	NA	5.68916e-05	0.000237393	0.00146625	TRUE
AN00000904_Br8492_Mid_Cyto	Br8492_mid	Br8492	mid	Middle	Cyto	polyA	Cyto	polyA_Cyto	polyA_Cyto	AN00000904	2	/dcs04/lieber/lcolladotor/deconvolution_LIBD4030/Human_DLPFC_Deconvolution/raw-data/bulkRNA/AN00000904/Br8492_Mid_Cyto/AN00000904_Br8492_Mid_Cyto_1.fastq.gz	/dcs04/lieber/lcolladotor/deconvolution_LIBD4030/Human_DLPFC_Deconvolution/raw-data/bulkRNA/AN00000904/Br8492_Mid_Cyto/AN00000904_Br8492_Mid_Cyto_2.fastq.gz	reverse	PASS	PASS	PASS	PASS	WARN	WARN/PASS	PASS	WARN	FAIL	WARN/PASS	PASS	NA	75-151	53	37	37	37	37	NA	NA	2.43611e-06	0.000146166	0.00396598	75-151	53	37	37	37	37	NA	NA	0	0.000124729	0.00173695	TRUE
AN00000904_Br8492_Mid_Nuc	Br8492_mid	Br8492	mid	Middle	Nuc	polyA	Nuc	polyA_Nuc	polyA_Nuc	AN00000904	2	/dcs04/lieber/lcolladotor/deconvolution_LIBD4030/Human_DLPFC_Deconvolution/raw-data/bulkRNA/AN00000904/Br8492_Mid_Nuc/AN00000904_Br8492_Mid_Nuc_1.fastq.gz	/dcs04/lieber/lcolladotor/deconvolution_LIBD4030/Human_DLPFC_Deconvolution/raw-data/bulkRNA/AN00000904/Br8492_Mid_Nuc/AN00000904_Br8492_Mid_Nuc_2.fastq.gz	reverse	PASS	PASS	PASS	PASS	FAIL/WARN	FAIL/WARN	PASS	WARN	FAIL	WARN/PASS	PASS	NA	75-151	50	37	37	37	37	NA	NA	0	0.000155571	0.00321211	75-151	50	37	37	37	37	NA	NA	2.01386e-05	0.000201386	0.00195848	TRUE
AN00000904_Br8492_Post_Bulk	Br8492_post	Br8492	post	Posterior	Bulk	polyA	Total	polyA_Bulk	polyA_Total	AN00000904	2	/dcs04/lieber/lcolladotor/deconvolution_LIBD4030/Human_DLPFC_Deconvolution/raw-data/bulkRNA/AN00000904/Br8492_Post_Bulk/AN00000904_Br8492_Post_Bulk_1.fastq.gz	/dcs04/lieber/lcolladotor/deconvolution_LIBD4030/Human_DLPFC_Deconvolution/raw-data/bulkRNA/AN00000904/Br8492_Post_Bulk/AN00000904_Br8492_Post_Bulk_2.fastq.gz	reverse	PASS	PASS	PASS	PASS	FAIL/WARN	WARN	PASS	WARN	FAIL	PASS	PASS	NA	75-151	50	37	37	37	37	NA	NA	2.74285e-05	0.0001843	0.00201864	75-151	50	37	37	37	37	NA	NA	6.30375e-05	0.000231939	0.00151338	TRUE
AN00000904_Br8492_Post_Cyto	Br8492_post	Br8492	post	Posterior	Cyto	polyA	Cyto	polyA_Cyto	polyA_Cyto	AN00000904	2	/dcs04/lieber/lcolladotor/deconvolution_LIBD4030/Human_DLPFC_Deconvolution/raw-data/bulkRNA/AN00000904/Br8492_Post_Cyto/AN00000904_Br8492_Post_Cyto_1.fastq.gz	/dcs04/lieber/lcolladotor/deconvolution_LIBD4030/Human_DLPFC_Deconvolution/raw-data/bulkRNA/AN00000904/Br8492_Post_Cyto/AN00000904_Br8492_Post_Cyto_2.fastq.gz	reverse	PASS	PASS	PASS	PASS	FAIL/WARN	PASS	PASS	WARN	FAIL	WARN	PASS	NA	75-151	52	37	37	37	37	NA	NA	9.43499e-07	8.96324e-05	0.00202852	75-151	52	37	37	37	37	NA	NA	1.74547e-05	0.000168415	0.00197427	TRUE
AN00000904_Br8492_Post_Nuc	Br8492_post	Br8492	post	Posterior	Nuc	polyA	Nuc	polyA_Nuc	polyA_Nuc	AN00000904	2	/dcs04/lieber/lcolladotor/deconvolution_LIBD4030/Human_DLPFC_Deconvolution/raw-data/bulkRNA/AN00000904/Br8492_Post_Nuc/AN00000904_Br8492_Post_Nuc_1.fastq.gz	/dcs04/lieber/lcolladotor/deconvolution_LIBD4030/Human_DLPFC_Deconvolution/raw-data/bulkRNA/AN00000904/Br8492_Post_Nuc/AN00000904_Br8492_Post_Nuc_2.fastq.gz	reverse	PASS	PASS	PASS	PASS	FAIL/WARN	WARN/FAIL	PASS	WARN	FAIL	WARN/PASS	PASS	NA	75-151	51	37	37	37	37	NA	NA	5.11152e-06	0.000149256	0.00243564	75-151	51	37	37	37	37	NA	NA	4.60037e-05	0.000204972	0.00141078	TRUE
AN00000904_Br8667_Ant_Bulk	Br8667_ant	Br8667	ant	Anterior	Bulk	polyA	Total	polyA_Bulk	polyA_Total	AN00000904	2	/dcs04/lieber/lcolladotor/deconvolution_LIBD4030/Human_DLPFC_Deconvolution/raw-data/bulkRNA/AN00000904/Br8667_Ant_Bulk/AN00000904_Br8667_Ant_Bulk_1.fastq.gz	/dcs04/lieber/lcolladotor/deconvolution_LIBD4030/Human_DLPFC_Deconvolution/raw-data/bulkRNA/AN00000904/Br8667_Ant_Bulk/AN00000904_Br8667_Ant_Bulk_2.fastq.gz	reverse	PASS	PASS	PASS	PASS	FAIL/WARN	PASS/WARN	PASS	WARN	FAIL	PASS	PASS	NA	75-151	48	37	37	37	37	NA	NA	5.22203e-06	0.000110185	0.00184599	75-151	48	37	37	37	37	NA	NA	6.00534e-05	0.000148828	0.00119323	TRUE
AN00000904_Br8667_Ant_Cyto	Br8667_ant	Br8667	ant	Anterior	Cyto	polyA	Cyto	polyA_Cyto	polyA_Cyto	AN00000904	2	/dcs04/lieber/lcolladotor/deconvolution_LIBD4030/Human_DLPFC_Deconvolution/raw-data/bulkRNA/AN00000904/Br8667_Ant_Cyto/AN00000904_Br8667_Ant_Cyto_1.fastq.gz	/dcs04/lieber/lcolladotor/deconvolution_LIBD4030/Human_DLPFC_Deconvolution/raw-data/bulkRNA/AN00000904/Br8667_Ant_Cyto/AN00000904_Br8667_Ant_Cyto_2.fastq.gz	reverse	PASS	PASS	PASS	PASS	FAIL/WARN	PASS	PASS	WARN	FAIL	PASS	PASS	NA	75-151	52	37	37	37	37	NA	NA	0	0.000103436	0.00215746	75-151	52	37	37	37	37	NA	NA	2.18028e-05	0.000173915	0.00133098	TRUE
AN00000904_Br8667_Ant_Nuc	Br8667_ant	Br8667	ant	Anterior	Nuc	polyA	Nuc	polyA_Nuc	polyA_Nuc	AN00000904	2	/dcs04/lieber/lcolladotor/deconvolution_LIBD4030/Human_DLPFC_Deconvolution/raw-data/bulkRNA/AN00000904/Br8667_Ant_Nuc/AN00000904_Br8667_Ant_Nuc_1.fastq.gz	/dcs04/lieber/lcolladotor/deconvolution_LIBD4030/Human_DLPFC_Deconvolution/raw-data/bulkRNA/AN00000904/Br8667_Ant_Nuc/AN00000904_Br8667_Ant_Nuc_2.fastq.gz	reverse	PASS	PASS	PASS	PASS	FAIL/WARN	FAIL/WARN	PASS	WARN	FAIL	PASS	PASS	NA	75-151	52	37	37	37	37	NA	NA	4.58558e-06	0.000145071	0.00270341	75-151	52	37	37	37	37	NA	NA	3.91859e-05	0.000186758	0.0015716	TRUE
AN00000904_Br8667_Mid_Bulk	Br8667_mid	Br8667	mid	Middle	Bulk	polyA	Total	polyA_Bulk	polyA_Total	AN00000904	2	/dcs04/lieber/lcolladotor/deconvolution_LIBD4030/Human_DLPFC_Deconvolution/raw-data/bulkRNA/AN00000904/Br8667_Mid_Bulk/AN00000904_Br8667_Mid_Bulk_1.fastq.gz	/dcs04/lieber/lcolladotor/deconvolution_LIBD4030/Human_DLPFC_Deconvolution/raw-data/bulkRNA/AN00000904/Br8667_Mid_Bulk/AN00000904_Br8667_Mid_Bulk_2.fastq.gz	reverse	PASS	PASS	PASS	PASS	FAIL/WARN	WARN	PASS	WARN	FAIL	PASS	PASS	NA	75-151	49	37	37	37	37	NA	NA	1.50835e-05	0.00015888	0.00210163	75-151	49	37	37	37	37	NA	NA	2.51392e-05	0.000251894	0.00149327	TRUE
AN00000904_Br8667_Mid_Cyto	Br8667_mid	Br8667	mid	Middle	Cyto	polyA	Cyto	polyA_Cyto	polyA_Cyto	AN00000904	2	/dcs04/lieber/lcolladotor/deconvolution_LIBD4030/Human_DLPFC_Deconvolution/raw-data/bulkRNA/AN00000904/Br8667_Mid_Cyto/AN00000904_Br8667_Mid_Cyto_1.fastq.gz	/dcs04/lieber/lcolladotor/deconvolution_LIBD4030/Human_DLPFC_Deconvolution/raw-data/bulkRNA/AN00000904/Br8667_Mid_Cyto/AN00000904_Br8667_Mid_Cyto_2.fastq.gz	reverse	PASS	PASS	PASS	PASS	FAIL/WARN	PASS	PASS	WARN	FAIL	PASS/WARN	PASS	NA	75-151	51	37	37	37	37	NA	NA	0	0.000133837	0.00226941	75-151	51	37	37	37	37	NA	NA	1.3225e-05	0.00011638	0.00116909	TRUE
AN00000904_Br8667_Mid_Nuc	Br8667_mid	Br8667	mid	Middle	Nuc	polyA	Nuc	polyA_Nuc	polyA_Nuc	AN00000904	2	/dcs04/lieber/lcolladotor/deconvolution_LIBD4030/Human_DLPFC_Deconvolution/raw-data/bulkRNA/AN00000904/Br8667_Mid_Nuc/AN00000904_Br8667_Mid_Nuc_1.fastq.gz	/dcs04/lieber/lcolladotor/deconvolution_LIBD4030/Human_DLPFC_Deconvolution/raw-data/bulkRNA/AN00000904/Br8667_Mid_Nuc/AN00000904_Br8667_Mid_Nuc_2.fastq.gz	reverse	PASS	PASS	PASS	PASS	FAIL/WARN	WARN/FAIL	PASS	WARN	FAIL	PASS/WARN	PASS	NA	75-151	51	37	37	37	37	NA	NA	3.7246e-06	0.000156899	0.00233486	75-151	51	37	37	37	37	NA	NA	2.32787e-05	0.00016202	0.00112436	TRUE
AN00000906_Br2720_Post_Bulk	Br2720_post	Br2720	post	Posterior	Bulk	RiboZeroGold	Total	RiboZeroGold_Bulk	RiboZeroGold_Total	AN00000906	2	/dcs04/lieber/lcolladotor/deconvolution_LIBD4030/Human_DLPFC_Deconvolution/raw-data/bulkRNA/AN00000906/Br2720_Post_Bulk/AN00000906_Br2720_Post_Bulk_1.fastq.gz	/dcs04/lieber/lcolladotor/deconvolution_LIBD4030/Human_DLPFC_Deconvolution/raw-data/bulkRNA/AN00000906/Br2720_Post_Bulk/AN00000906_Br2720_Post_Bulk_2.fastq.gz	reverse	PASS	PASS	PASS	PASS	FAIL/WARN	FAIL	PASS	WARN	WARN	WARN	PASS	NA	75-151	46	37	37	37	37	NA	NA	0.000105786	0.00112222	0.00355368	75-151	47	37	37	37	37	NA	NA	9.85458e-05	0.00110975	0.00535768	TRUE
AN00000906_Br2720_Post_Cyto	Br2720_post	Br2720	post	Posterior	Cyto	RiboZeroGold	Cyto	RiboZeroGold_Cyto	RiboZeroGold_Cyto	AN00000906	2	/dcs04/lieber/lcolladotor/deconvolution_LIBD4030/Human_DLPFC_Deconvolution/raw-data/bulkRNA/AN00000906/Br2720_Post_Cyto/AN00000906_Br2720_Post_Cyto_1.fastq.gz	/dcs04/lieber/lcolladotor/deconvolution_LIBD4030/Human_DLPFC_Deconvolution/raw-data/bulkRNA/AN00000906/Br2720_Post_Cyto/AN00000906_Br2720_Post_Cyto_2.fastq.gz	reverse	PASS	PASS	PASS	PASS	FAIL/WARN	FAIL	PASS	WARN	FAIL	WARN	PASS	NA	75-151	50	37	37	37	37	NA	NA	4.55345e-05	0.000364714	0.00176665	75-151	50	37	37	37	37	NA	NA	6.7864e-05	0.000297288	0.00150395	TRUE
AN00000906_Br2720_Post_Nuc	Br2720_post	Br2720	post	Posterior	Nuc	RiboZeroGold	Nuc	RiboZeroGold_Nuc	RiboZeroGold_Nuc	AN00000906	2	/dcs04/lieber/lcolladotor/deconvolution_LIBD4030/Human_DLPFC_Deconvolution/raw-data/bulkRNA/AN00000906/Br2720_Post_Nuc/AN00000906_Br2720_Post_Nuc_1.fastq.gz	/dcs04/lieber/lcolladotor/deconvolution_LIBD4030/Human_DLPFC_Deconvolution/raw-data/bulkRNA/AN00000906/Br2720_Post_Nuc/AN00000906_Br2720_Post_Nuc_2.fastq.gz	reverse	PASS	PASS	PASS	PASS	FAIL/WARN	FAIL	PASS	WARN	WARN	WARN	PASS	NA	75-151	45	37	37	37	37	NA	NA	7.43947e-05	0.000947292	0.0027526	75-151	45	37	37	37	37	NA	NA	7.19149e-05	0.000782632	0.00425042	TRUE
AN00000906_Br2743_Ant_Bulk	Br2743_ant	Br2743	ant	Anterior	Bulk	RiboZeroGold	Total	RiboZeroGold_Bulk	RiboZeroGold_Total	AN00000906	2	/dcs04/lieber/lcolladotor/deconvolution_LIBD4030/Human_DLPFC_Deconvolution/raw-data/bulkRNA/AN00000906/Br2743_Ant_Bulk/AN00000906_Br2743_Ant_Bulk_1.fastq.gz	/dcs04/lieber/lcolladotor/deconvolution_LIBD4030/Human_DLPFC_Deconvolution/raw-data/bulkRNA/AN00000906/Br2743_Ant_Bulk/AN00000906_Br2743_Ant_Bulk_2.fastq.gz	reverse	PASS	PASS	PASS	PASS	FAIL/WARN	FAIL	PASS	WARN	WARN	WARN	PASS	NA	75-151	46	37	37	37	37	NA	NA	0.000117382	0.000736302	0.00258328	75-151	46	37	37	37	37	NA	NA	0.0001076	0.000544668	0.00301457	TRUE
AN00000906_Br2743_Ant_Cyto	Br2743_ant	Br2743	ant	Anterior	Cyto	RiboZeroGold	Cyto	RiboZeroGold_Cyto	RiboZeroGold_Cyto	AN00000906	2	/dcs04/lieber/lcolladotor/deconvolution_LIBD4030/Human_DLPFC_Deconvolution/raw-data/bulkRNA/AN00000906/Br2743_Ant_Cyto/AN00000906_Br2743_Ant_Cyto_1.fastq.gz	/dcs04/lieber/lcolladotor/deconvolution_LIBD4030/Human_DLPFC_Deconvolution/raw-data/bulkRNA/AN00000906/Br2743_Ant_Cyto/AN00000906_Br2743_Ant_Cyto_2.fastq.gz	reverse	PASS	PASS	PASS	PASS	WARN	FAIL	PASS	WARN	FAIL	FAIL/WARN	PASS	NA	75-151	61	37	37	37	37	NA	NA	2.38911e-05	0.00188957	0.00709999	75-151	62	37	37	37	37	NA	NA	0.000124668	0.0024964	0.0105034	TRUE
AN00000906_Br2743_Ant_Nuc	Br2743_ant	Br2743	ant	Anterior	Nuc	RiboZeroGold	Nuc	RiboZeroGold_Nuc	RiboZeroGold_Nuc	AN00000906	2	/dcs04/lieber/lcolladotor/deconvolution_LIBD4030/Human_DLPFC_Deconvolution/raw-data/bulkRNA/AN00000906/Br2743_Ant_Nuc/AN00000906_Br2743_Ant_Nuc_1.fastq.gz	/dcs04/lieber/lcolladotor/deconvolution_LIBD4030/Human_DLPFC_Deconvolution/raw-data/bulkRNA/AN00000906/Br2743_Ant_Nuc/AN00000906_Br2743_Ant_Nuc_2.fastq.gz	reverse	PASS	PASS	PASS	PASS	WARN	FAIL	PASS	WARN	WARN	WARN	PASS	NA	75-151	49	37	37	37	37	NA	NA	9.92375e-05	0.00060099	0.00345013	75-151	49	37	37	37	37	NA	NA	0.000159058	0.000615365	0.00629277	TRUE
AN00000906_Br3942_Ant_Bulk	Br3942_ant	Br3942	ant	Anterior	Bulk	RiboZeroGold	Total	RiboZeroGold_Bulk	RiboZeroGold_Total	AN00000906	2	/dcs04/lieber/lcolladotor/deconvolution_LIBD4030/Human_DLPFC_Deconvolution/raw-data/bulkRNA/AN00000906/Br3942_Ant_Bulk/AN00000906_Br3942_Ant_Bulk_1.fastq.gz	/dcs04/lieber/lcolladotor/deconvolution_LIBD4030/Human_DLPFC_Deconvolution/raw-data/bulkRNA/AN00000906/Br3942_Ant_Bulk/AN00000906_Br3942_Ant_Bulk_2.fastq.gz	reverse	PASS	PASS	PASS	PASS	FAIL/WARN	WARN	PASS	WARN	WARN	WARN	PASS	NA	75-151	45	37	37	37	37	NA	NA	0.000132316	0.000725894	0.00236981	75-151	45	37	37	37	37	NA	NA	8.88934e-05	0.000812739	0.0034226	TRUE
AN00000906_Br3942_Ant_Cyto	Br3942_ant	Br3942	ant	Anterior	Cyto	RiboZeroGold	Cyto	RiboZeroGold_Cyto	RiboZeroGold_Cyto	AN00000906	2	/dcs04/lieber/lcolladotor/deconvolution_LIBD4030/Human_DLPFC_Deconvolution/raw-data/bulkRNA/AN00000906/Br3942_Ant_Cyto/AN00000906_Br3942_Ant_Cyto_1.fastq.gz	/dcs04/lieber/lcolladotor/deconvolution_LIBD4030/Human_DLPFC_Deconvolution/raw-data/bulkRNA/AN00000906/Br3942_Ant_Cyto/AN00000906_Br3942_Ant_Cyto_2.fastq.gz	reverse	PASS	PASS	PASS	PASS	FAIL/WARN	FAIL	PASS	WARN	FAIL	FAIL/WARN	PASS	NA	75-151	52	37	37	37	37	NA	NA	7.18362e-05	0.000968831	0.00288063	75-151	52	37	37	37	37	NA	NA	8.42878e-05	0.000772479	0.00344095	TRUE
AN00000906_Br3942_Ant_Nuc	Br3942_ant	Br3942	ant	Anterior	Nuc	RiboZeroGold	Nuc	RiboZeroGold_Nuc	RiboZeroGold_Nuc	AN00000906	2	/dcs04/lieber/lcolladotor/deconvolution_LIBD4030/Human_DLPFC_Deconvolution/raw-data/bulkRNA/AN00000906/Br3942_Ant_Nuc/AN00000906_Br3942_Ant_Nuc_1.fastq.gz	/dcs04/lieber/lcolladotor/deconvolution_LIBD4030/Human_DLPFC_Deconvolution/raw-data/bulkRNA/AN00000906/Br3942_Ant_Nuc/AN00000906_Br3942_Ant_Nuc_2.fastq.gz	reverse	PASS	PASS	PASS	PASS	FAIL/WARN	FAIL	PASS	WARN	WARN	PASS	PASS	NA	75-151	45	37	37	37	37	NA	NA	7.85229e-05	0.000916247	0.00265125	75-151	45	37	37	37	37	NA	NA	0.000105874	0.000734498	0.00484151	TRUE
AN00000906_Br3942_Mid_Bulk	Br3942_mid	Br3942	mid	Middle	Bulk	RiboZeroGold	Total	RiboZeroGold_Bulk	RiboZeroGold_Total	AN00000906	2	/dcs04/lieber/lcolladotor/deconvolution_LIBD4030/Human_DLPFC_Deconvolution/raw-data/bulkRNA/AN00000906/Br3942_Mid_Bulk/AN00000906_Br3942_Mid_Bulk_1.fastq.gz	/dcs04/lieber/lcolladotor/deconvolution_LIBD4030/Human_DLPFC_Deconvolution/raw-data/bulkRNA/AN00000906/Br3942_Mid_Bulk/AN00000906_Br3942_Mid_Bulk_2.fastq.gz	reverse	PASS	PASS	PASS	PASS	FAIL/WARN	FAIL	PASS	WARN	WARN	WARN	PASS	NA	75-151	46	37	37	37	37	NA	NA	0.000119865	0.000491945	0.00204353	75-151	46	37	37	37	37	NA	NA	8.74013e-05	0.000302575	0.00183959	TRUE
AN00000906_Br3942_Mid_Cyto	Br3942_mid	Br3942	mid	Middle	Cyto	RiboZeroGold	Cyto	RiboZeroGold_Cyto	RiboZeroGold_Cyto	AN00000906	2	/dcs04/lieber/lcolladotor/deconvolution_LIBD4030/Human_DLPFC_Deconvolution/raw-data/bulkRNA/AN00000906/Br3942_Mid_Cyto/AN00000906_Br3942_Mid_Cyto_1.fastq.gz	/dcs04/lieber/lcolladotor/deconvolution_LIBD4030/Human_DLPFC_Deconvolution/raw-data/bulkRNA/AN00000906/Br3942_Mid_Cyto/AN00000906_Br3942_Mid_Cyto_2.fastq.gz	reverse	PASS	PASS	PASS	PASS	FAIL/WARN	FAIL	PASS	WARN	FAIL	FAIL/WARN	PASS	NA	75-151	49	37	37	37	37	NA	NA	0.000100341	0.000779904	0.00243573	75-151	49	37	37	37	37	NA	NA	8.34206e-05	0.000715765	0.00355718	TRUE
AN00000906_Br3942_Mid_Nuc	Br3942_mid	Br3942	mid	Middle	Nuc	RiboZeroGold	Nuc	RiboZeroGold_Nuc	RiboZeroGold_Nuc	AN00000906	2	/dcs04/lieber/lcolladotor/deconvolution_LIBD4030/Human_DLPFC_Deconvolution/raw-data/bulkRNA/AN00000906/Br3942_Mid_Nuc/AN00000906_Br3942_Mid_Nuc_1.fastq.gz	/dcs04/lieber/lcolladotor/deconvolution_LIBD4030/Human_DLPFC_Deconvolution/raw-data/bulkRNA/AN00000906/Br3942_Mid_Nuc/AN00000906_Br3942_Mid_Nuc_2.fastq.gz	reverse	PASS	PASS	PASS	PASS	FAIL/WARN	FAIL	PASS	WARN	WARN	PASS	PASS	NA	75-151	46	37	37	37	37	NA	NA	8.78489e-05	0.0013253	0.00337735	75-151	46	37	37	37	37	NA	NA	0.000111808	0.00126519	0.00582577	TRUE
AN00000906_Br6423_Ant_Bulk	Br6423_ant	Br6423	ant	Anterior	Bulk	RiboZeroGold	Total	RiboZeroGold_Bulk	RiboZeroGold_Total	AN00000906	2	/dcs04/lieber/lcolladotor/deconvolution_LIBD4030/Human_DLPFC_Deconvolution/raw-data/bulkRNA/AN00000906/Br6423_Ant_Bulk/AN00000906_Br6423_Ant_Bulk_1.fastq.gz	/dcs04/lieber/lcolladotor/deconvolution_LIBD4030/Human_DLPFC_Deconvolution/raw-data/bulkRNA/AN00000906/Br6423_Ant_Bulk/AN00000906_Br6423_Ant_Bulk_2.fastq.gz	reverse	PASS	PASS	PASS	PASS	FAIL/WARN	FAIL	PASS	WARN	FAIL	WARN	PASS	NA	75-151	47	37	37	37	37	NA	NA	0.00011892	0.000845004	0.00223604	75-151	47	37	37	37	37	NA	NA	9.4215e-05	0.000445532	0.00186546	TRUE
AN00000906_Br6423_Ant_Cyto	Br6423_ant	Br6423	ant	Anterior	Cyto	RiboZeroGold	Cyto	RiboZeroGold_Cyto	RiboZeroGold_Cyto	AN00000906	2	/dcs04/lieber/lcolladotor/deconvolution_LIBD4030/Human_DLPFC_Deconvolution/raw-data/bulkRNA/AN00000906/Br6423_Ant_Cyto/AN00000906_Br6423_Ant_Cyto_1.fastq.gz	/dcs04/lieber/lcolladotor/deconvolution_LIBD4030/Human_DLPFC_Deconvolution/raw-data/bulkRNA/AN00000906/Br6423_Ant_Cyto/AN00000906_Br6423_Ant_Cyto_2.fastq.gz	reverse	PASS	PASS	PASS	PASS	FAIL/WARN	FAIL	PASS	WARN	FAIL	WARN	PASS	NA	75-151	49	37	37	37	37	NA	NA	8.69484e-05	0.000654551	0.00229357	75-151	49	37	37	37	37	NA	NA	6.74459e-05	0.000619202	0.00274456	TRUE
AN00000906_Br6423_Ant_Nuc	Br6423_ant	Br6423	ant	Anterior	Nuc	RiboZeroGold	Nuc	RiboZeroGold_Nuc	RiboZeroGold_Nuc	AN00000906	2	/dcs04/lieber/lcolladotor/deconvolution_LIBD4030/Human_DLPFC_Deconvolution/raw-data/bulkRNA/AN00000906/Br6423_Ant_Nuc/AN00000906_Br6423_Ant_Nuc_1.fastq.gz	/dcs04/lieber/lcolladotor/deconvolution_LIBD4030/Human_DLPFC_Deconvolution/raw-data/bulkRNA/AN00000906/Br6423_Ant_Nuc/AN00000906_Br6423_Ant_Nuc_2.fastq.gz	reverse	PASS	PASS	PASS	PASS	FAIL	FAIL	PASS	WARN	WARN	WARN/PASS	PASS	NA	75-151	44	37	37	37	37	NA	NA	8.92324e-05	0.000604748	0.00243622	75-151	44	37	37	37	37	NA	NA	0.000114412	0.000632578	0.00413915	TRUE
AN00000906_Br6423_Post_Bulk	Br6423_post	Br6423	post	Posterior	Bulk	RiboZeroGold	Total	RiboZeroGold_Bulk	RiboZeroGold_Total	AN00000906	2	/dcs04/lieber/lcolladotor/deconvolution_LIBD4030/Human_DLPFC_Deconvolution/raw-data/bulkRNA/AN00000906/Br6423_Post_Bulk/AN00000906_Br6423_Post_Bulk_1.fastq.gz	/dcs04/lieber/lcolladotor/deconvolution_LIBD4030/Human_DLPFC_Deconvolution/raw-data/bulkRNA/AN00000906/Br6423_Post_Bulk/AN00000906_Br6423_Post_Bulk_2.fastq.gz	reverse	PASS	PASS	PASS	PASS	FAIL/WARN	FAIL	PASS	WARN	FAIL	WARN	PASS	NA	75-151	47	37	37	37	37	NA	NA	0.000126132	0.000315819	0.00174531	75-151	47	37	37	37	37	NA	NA	0.000112443	0.000308486	0.00170132	TRUE
AN00000906_Br6423_Post_Cyto	Br6423_post	Br6423	post	Posterior	Cyto	RiboZeroGold	Cyto	RiboZeroGold_Cyto	RiboZeroGold_Cyto	AN00000906	2	/dcs04/lieber/lcolladotor/deconvolution_LIBD4030/Human_DLPFC_Deconvolution/raw-data/bulkRNA/AN00000906/Br6423_Post_Cyto/AN00000906_Br6423_Post_Cyto_1.fastq.gz	/dcs04/lieber/lcolladotor/deconvolution_LIBD4030/Human_DLPFC_Deconvolution/raw-data/bulkRNA/AN00000906/Br6423_Post_Cyto/AN00000906_Br6423_Post_Cyto_2.fastq.gz	reverse	PASS	PASS	PASS	PASS	FAIL/WARN	FAIL	PASS	WARN	FAIL	WARN	PASS	NA	75-151	50	37	37	37	37	NA	NA	5.7076e-05	0.000533622	0.00207194	75-151	50	37	37	37	37	NA	NA	7.89682e-05	0.000606335	0.00273652	TRUE
AN00000906_Br6423_Post_Nuc	Br6423_post	Br6423	post	Posterior	Nuc	RiboZeroGold	Nuc	RiboZeroGold_Nuc	RiboZeroGold_Nuc	AN00000906	2	/dcs04/lieber/lcolladotor/deconvolution_LIBD4030/Human_DLPFC_Deconvolution/raw-data/bulkRNA/AN00000906/Br6423_Post_Nuc/AN00000906_Br6423_Post_Nuc_1.fastq.gz	/dcs04/lieber/lcolladotor/deconvolution_LIBD4030/Human_DLPFC_Deconvolution/raw-data/bulkRNA/AN00000906/Br6423_Post_Nuc/AN00000906_Br6423_Post_Nuc_2.fastq.gz	reverse	PASS	PASS	PASS	PASS	FAIL	FAIL	PASS	WARN	WARN	WARN/PASS	PASS	NA	75-151	44	37	37	37	37	NA	NA	7.0613e-05	0.000411164	0.00200219	75-151	44	37	37	37	37	NA	NA	9.42996e-05	0.000447365	0.00302787	TRUE
AN00000906_Br6471_Mid_Bulk	Br6471_mid	Br6471	mid	Middle	Bulk	RiboZeroGold	Total	RiboZeroGold_Bulk	RiboZeroGold_Total	AN00000906	2	/dcs04/lieber/lcolladotor/deconvolution_LIBD4030/Human_DLPFC_Deconvolution/raw-data/bulkRNA/AN00000906/Br6471_Mid_Bulk/AN00000906_Br6471_Mid_Bulk_1.fastq.gz	/dcs04/lieber/lcolladotor/deconvolution_LIBD4030/Human_DLPFC_Deconvolution/raw-data/bulkRNA/AN00000906/Br6471_Mid_Bulk/AN00000906_Br6471_Mid_Bulk_2.fastq.gz	reverse	PASS	PASS	PASS	PASS	FAIL/WARN	FAIL	PASS	WARN	WARN	WARN/PASS	PASS	NA	75-151	46	37	37	37	37	NA	NA	9.54042e-05	0.000744049	0.00275324	75-151	47	37	37	37	37	NA	NA	0.00013844	0.00100848	0.00528353	TRUE
AN00000906_Br6471_Mid_Cyto	Br6471_mid	Br6471	mid	Middle	Cyto	RiboZeroGold	Cyto	RiboZeroGold_Cyto	RiboZeroGold_Cyto	AN00000906	2	/dcs04/lieber/lcolladotor/deconvolution_LIBD4030/Human_DLPFC_Deconvolution/raw-data/bulkRNA/AN00000906/Br6471_Mid_Cyto/AN00000906_Br6471_Mid_Cyto_1.fastq.gz	/dcs04/lieber/lcolladotor/deconvolution_LIBD4030/Human_DLPFC_Deconvolution/raw-data/bulkRNA/AN00000906/Br6471_Mid_Cyto/AN00000906_Br6471_Mid_Cyto_2.fastq.gz	reverse	PASS	PASS	PASS	PASS	FAIL/WARN	FAIL	PASS	WARN	FAIL	WARN	PASS	NA	75-151	50	37	37	37	37	NA	NA	5.83209e-05	0.00160754	0.00378107	75-151	50	37	37	37	37	NA	NA	7.00634e-05	0.00145646	0.00608064	TRUE
AN00000906_Br6471_Mid_Nuc	Br6471_mid	Br6471	mid	Middle	Nuc	RiboZeroGold	Nuc	RiboZeroGold_Nuc	RiboZeroGold_Nuc	AN00000906	2	/dcs04/lieber/lcolladotor/deconvolution_LIBD4030/Human_DLPFC_Deconvolution/raw-data/bulkRNA/AN00000906/Br6471_Mid_Nuc/AN00000906_Br6471_Mid_Nuc_1.fastq.gz	/dcs04/lieber/lcolladotor/deconvolution_LIBD4030/Human_DLPFC_Deconvolution/raw-data/bulkRNA/AN00000906/Br6471_Mid_Nuc/AN00000906_Br6471_Mid_Nuc_2.fastq.gz	reverse	PASS	PASS	PASS	PASS	FAIL/WARN	FAIL	PASS	WARN	WARN	WARN	PASS	NA	75-151	46	37	37	37	37	NA	NA	0.000109102	0.000915522	0.00256685	75-151	46	37	37	37	37	NA	NA	9.09179e-05	0.000766671	0.00425411	TRUE
AN00000906_Br6522_Mid_Bulk	Br6522_mid	Br6522	mid	Middle	Bulk	RiboZeroGold	Total	RiboZeroGold_Bulk	RiboZeroGold_Total	AN00000906	2	/dcs04/lieber/lcolladotor/deconvolution_LIBD4030/Human_DLPFC_Deconvolution/raw-data/bulkRNA/AN00000906/Br6522_Mid_Bulk/AN00000906_Br6522_Mid_Bulk_1.fastq.gz	/dcs04/lieber/lcolladotor/deconvolution_LIBD4030/Human_DLPFC_Deconvolution/raw-data/bulkRNA/AN00000906/Br6522_Mid_Bulk/AN00000906_Br6522_Mid_Bulk_2.fastq.gz	reverse	PASS	PASS	PASS	PASS	FAIL/WARN	FAIL	PASS	WARN	WARN	WARN	PASS	NA	75-151	47	37	37	37	37	NA	NA	8.87322e-05	0.000630871	0.00224395	75-151	47	37	37	37	37	NA	NA	9.79644e-05	0.000702677	0.00320051	TRUE
AN00000906_Br6522_Mid_Cyto	Br6522_mid	Br6522	mid	Middle	Cyto	RiboZeroGold	Cyto	RiboZeroGold_Cyto	RiboZeroGold_Cyto	AN00000906	2	/dcs04/lieber/lcolladotor/deconvolution_LIBD4030/Human_DLPFC_Deconvolution/raw-data/bulkRNA/AN00000906/Br6522_Mid_Cyto/AN00000906_Br6522_Mid_Cyto_1.fastq.gz	/dcs04/lieber/lcolladotor/deconvolution_LIBD4030/Human_DLPFC_Deconvolution/raw-data/bulkRNA/AN00000906/Br6522_Mid_Cyto/AN00000906_Br6522_Mid_Cyto_2.fastq.gz	reverse	PASS	PASS	PASS	PASS	FAIL/WARN	FAIL	PASS	WARN	FAIL	WARN	PASS	NA	75-151	55	37	37	37	37	NA	NA	4.74806e-05	0.00182563	0.00531071	75-151	55	37	37	37	37	NA	NA	7.07461e-05	0.00250128	0.00987122	TRUE
AN00000906_Br6522_Mid_Nuc	Br6522_mid	Br6522	mid	Middle	Nuc	RiboZeroGold	Nuc	RiboZeroGold_Nuc	RiboZeroGold_Nuc	AN00000906	2	/dcs04/lieber/lcolladotor/deconvolution_LIBD4030/Human_DLPFC_Deconvolution/raw-data/bulkRNA/AN00000906/Br6522_Mid_Nuc/AN00000906_Br6522_Mid_Nuc_1.fastq.gz	/dcs04/lieber/lcolladotor/deconvolution_LIBD4030/Human_DLPFC_Deconvolution/raw-data/bulkRNA/AN00000906/Br6522_Mid_Nuc/AN00000906_Br6522_Mid_Nuc_2.fastq.gz	reverse	PASS	PASS	PASS	PASS	FAIL	FAIL	PASS	WARN	WARN	PASS	PASS	NA	75-151	45	37	37	37	37	NA	NA	0.000108426	0.00239748	0.00525236	75-151	45	37	37	37	37	NA	NA	0.00010893	0.001171	0.00569615	TRUE
AN00000906_Br6522_Post_Bulk	Br6522_post	Br6522	post	Posterior	Bulk	RiboZeroGold	Total	RiboZeroGold_Bulk	RiboZeroGold_Total	AN00000906	2	/dcs04/lieber/lcolladotor/deconvolution_LIBD4030/Human_DLPFC_Deconvolution/raw-data/bulkRNA/AN00000906/Br6522_Post_Bulk/AN00000906_Br6522_Post_Bulk_1.fastq.gz	/dcs04/lieber/lcolladotor/deconvolution_LIBD4030/Human_DLPFC_Deconvolution/raw-data/bulkRNA/AN00000906/Br6522_Post_Bulk/AN00000906_Br6522_Post_Bulk_2.fastq.gz	reverse	PASS	PASS	PASS	PASS	FAIL/WARN	FAIL	PASS	WARN	FAIL/WARN	WARN	PASS	NA	75-151	47	37	37	37	37	NA	NA	7.02903e-05	0.00158794	0.00368733	75-151	47	37	37	37	37	NA	NA	7.92222e-05	0.00112542	0.00568341	TRUE
AN00000906_Br6522_Post_Cyto	Br6522_post	Br6522	post	Posterior	Cyto	RiboZeroGold	Cyto	RiboZeroGold_Cyto	RiboZeroGold_Cyto	AN00000906	2	/dcs04/lieber/lcolladotor/deconvolution_LIBD4030/Human_DLPFC_Deconvolution/raw-data/bulkRNA/AN00000906/Br6522_Post_Cyto/AN00000906_Br6522_Post_Cyto_1.fastq.gz	/dcs04/lieber/lcolladotor/deconvolution_LIBD4030/Human_DLPFC_Deconvolution/raw-data/bulkRNA/AN00000906/Br6522_Post_Cyto/AN00000906_Br6522_Post_Cyto_2.fastq.gz	reverse	PASS	PASS	PASS	PASS	FAIL/WARN	FAIL	PASS	WARN	FAIL	FAIL/WARN	PASS	NA	75-151	53	37	37	37	37	NA	NA	5.26648e-05	0.0010107	0.00370396	75-151	53	37	37	37	37	NA	NA	5.88606e-05	0.00088136	0.00342321	TRUE
AN00000906_Br6522_Post_Nuc	Br6522_post	Br6522	post	Posterior	Nuc	RiboZeroGold	Nuc	RiboZeroGold_Nuc	RiboZeroGold_Nuc	AN00000906	2	/dcs04/lieber/lcolladotor/deconvolution_LIBD4030/Human_DLPFC_Deconvolution/raw-data/bulkRNA/AN00000906/Br6522_Post_Nuc/AN00000906_Br6522_Post_Nuc_1.fastq.gz	/dcs04/lieber/lcolladotor/deconvolution_LIBD4030/Human_DLPFC_Deconvolution/raw-data/bulkRNA/AN00000906/Br6522_Post_Nuc/AN00000906_Br6522_Post_Nuc_2.fastq.gz	reverse	PASS	PASS	PASS	PASS	FAIL/WARN	FAIL	PASS	WARN	WARN	PASS	PASS	NA	75-151	44	37	37	37	37	NA	NA	7.09953e-05	0.000607082	0.00240273	75-151	44	37	37	37	37	NA	NA	9.56264e-05	0.000838421	0.00457364	TRUE
AN00000906_Br8325_Ant_Bulk	Br8325_ant	Br8325	ant	Anterior	Bulk	RiboZeroGold	Total	RiboZeroGold_Bulk	RiboZeroGold_Total	AN00000906	2	/dcs04/lieber/lcolladotor/deconvolution_LIBD4030/Human_DLPFC_Deconvolution/raw-data/bulkRNA/AN00000906/Br8325_Ant_Bulk/AN00000906_Br8325_Ant_Bulk_1.fastq.gz	/dcs04/lieber/lcolladotor/deconvolution_LIBD4030/Human_DLPFC_Deconvolution/raw-data/bulkRNA/AN00000906/Br8325_Ant_Bulk/AN00000906_Br8325_Ant_Bulk_2.fastq.gz	reverse	PASS	PASS	PASS	PASS	FAIL/WARN	WARN	PASS	WARN	FAIL/WARN	WARN	PASS	NA	75-151	46	37	37	37	37	NA	NA	0.000118332	0.00099418	0.00326139	75-151	46	37	37	37	37	NA	NA	0.000106207	0.00103734	0.005	TRUE
AN00000906_Br8325_Ant_Cyto	Br8325_ant	Br8325	ant	Anterior	Cyto	RiboZeroGold	Cyto	RiboZeroGold_Cyto	RiboZeroGold_Cyto	AN00000906	2	/dcs04/lieber/lcolladotor/deconvolution_LIBD4030/Human_DLPFC_Deconvolution/raw-data/bulkRNA/AN00000906/Br8325_Ant_Cyto/AN00000906_Br8325_Ant_Cyto_1.fastq.gz	/dcs04/lieber/lcolladotor/deconvolution_LIBD4030/Human_DLPFC_Deconvolution/raw-data/bulkRNA/AN00000906/Br8325_Ant_Cyto/AN00000906_Br8325_Ant_Cyto_2.fastq.gz	reverse	PASS	PASS	PASS	PASS	FAIL/WARN	FAIL	PASS	WARN	FAIL	WARN	PASS	NA	75-151	52	37	37	37	37	NA	NA	6.74177e-05	0.000482183	0.00322921	75-151	52	37	37	37	37	NA	NA	6.4975e-05	0.00118323	0.00523708	TRUE
AN00000906_Br8325_Ant_Nuc	Br8325_ant	Br8325	ant	Anterior	Nuc	RiboZeroGold	Nuc	RiboZeroGold_Nuc	RiboZeroGold_Nuc	AN00000906	2	/dcs04/lieber/lcolladotor/deconvolution_LIBD4030/Human_DLPFC_Deconvolution/raw-data/bulkRNA/AN00000906/Br8325_Ant_Nuc/AN00000906_Br8325_Ant_Nuc_1.fastq.gz	/dcs04/lieber/lcolladotor/deconvolution_LIBD4030/Human_DLPFC_Deconvolution/raw-data/bulkRNA/AN00000906/Br8325_Ant_Nuc/AN00000906_Br8325_Ant_Nuc_2.fastq.gz	reverse	PASS	PASS	PASS	PASS	FAIL	FAIL	PASS	WARN	WARN/PASS	PASS	PASS	NA	75-151	46	37	37	37	37	NA	NA	0.000110508	0.00111282	0.00397527	75-151	46	37	37	37	37	NA	NA	0.000100618	0.000747324	0.0047901	TRUE
AN00000906_Br8325_Mid_Bulk	Br8325_mid	Br8325	mid	Middle	Bulk	RiboZeroGold	Total	RiboZeroGold_Bulk	RiboZeroGold_Total	AN00000906	2	/dcs04/lieber/lcolladotor/deconvolution_LIBD4030/Human_DLPFC_Deconvolution/raw-data/bulkRNA/AN00000906/Br8325_Mid_Bulk/AN00000906_Br8325_Mid_Bulk_1.fastq.gz	/dcs04/lieber/lcolladotor/deconvolution_LIBD4030/Human_DLPFC_Deconvolution/raw-data/bulkRNA/AN00000906/Br8325_Mid_Bulk/AN00000906_Br8325_Mid_Bulk_2.fastq.gz	reverse	PASS	PASS	PASS	PASS	FAIL/WARN	FAIL	PASS	WARN	WARN	WARN/PASS	PASS	NA	75-151	45	37	37	37	37	NA	NA	0.000151454	0.000758221	0.00221247	75-151	45	37	37	37	37	NA	NA	0.000159051	0.00056736	0.00301247	TRUE
AN00000906_Br8325_Mid_Cyto	Br8325_mid	Br8325	mid	Middle	Cyto	RiboZeroGold	Cyto	RiboZeroGold_Cyto	RiboZeroGold_Cyto	AN00000906	2	/dcs04/lieber/lcolladotor/deconvolution_LIBD4030/Human_DLPFC_Deconvolution/raw-data/bulkRNA/AN00000906/Br8325_Mid_Cyto/AN00000906_Br8325_Mid_Cyto_1.fastq.gz	/dcs04/lieber/lcolladotor/deconvolution_LIBD4030/Human_DLPFC_Deconvolution/raw-data/bulkRNA/AN00000906/Br8325_Mid_Cyto/AN00000906_Br8325_Mid_Cyto_2.fastq.gz	reverse	PASS	PASS	PASS	PASS	FAIL/WARN	FAIL	PASS	WARN	FAIL	FAIL/WARN	PASS	NA	75-151	50	37	37	37	37	NA	NA	0.000111787	0.00121808	0.0030981	75-151	50	37	37	37	37	NA	NA	0.000146521	0.00112745	0.00437766	TRUE
AN00000906_Br8325_Mid_Nuc	Br8325_mid	Br8325	mid	Middle	Nuc	RiboZeroGold	Nuc	RiboZeroGold_Nuc	RiboZeroGold_Nuc	AN00000906	2	/dcs04/lieber/lcolladotor/deconvolution_LIBD4030/Human_DLPFC_Deconvolution/raw-data/bulkRNA/AN00000906/Br8325_Mid_Nuc/AN00000906_Br8325_Mid_Nuc_1.fastq.gz	/dcs04/lieber/lcolladotor/deconvolution_LIBD4030/Human_DLPFC_Deconvolution/raw-data/bulkRNA/AN00000906/Br8325_Mid_Nuc/AN00000906_Br8325_Mid_Nuc_2.fastq.gz	reverse	PASS	PASS	PASS	PASS	WARN	FAIL	PASS	WARN	WARN	WARN	PASS	NA	75-151	46	37	37	37	37	NA	NA	0.000156025	0.000847704	0.00285963	75-151	46	37	37	37	37	NA	NA	0.000153044	0.00143603	0.00824598	TRUE
AN00000906_Br8492_Mid_Bulk	Br8492_mid	Br8492	mid	Middle	Bulk	RiboZeroGold	Total	RiboZeroGold_Bulk	RiboZeroGold_Total	AN00000906	2	/dcs04/lieber/lcolladotor/deconvolution_LIBD4030/Human_DLPFC_Deconvolution/raw-data/bulkRNA/AN00000906/Br8492_Mid_Bulk/AN00000906_Br8492_Mid_Bulk_1.fastq.gz	/dcs04/lieber/lcolladotor/deconvolution_LIBD4030/Human_DLPFC_Deconvolution/raw-data/bulkRNA/AN00000906/Br8492_Mid_Bulk/AN00000906_Br8492_Mid_Bulk_2.fastq.gz	reverse	PASS	PASS	PASS	PASS	FAIL/WARN	FAIL	PASS	WARN	WARN	WARN	PASS	NA	75-151	47	37	37	37	37	NA	NA	8.17452e-05	0.0016481	0.00438955	75-151	48	37	37	37	37	NA	NA	9.11118e-05	0.00132879	0.00706755	TRUE
AN00000906_Br8492_Mid_Cyto	Br8492_mid	Br8492	mid	Middle	Cyto	RiboZeroGold	Cyto	RiboZeroGold_Cyto	RiboZeroGold_Cyto	AN00000906	2	/dcs04/lieber/lcolladotor/deconvolution_LIBD4030/Human_DLPFC_Deconvolution/raw-data/bulkRNA/AN00000906/Br8492_Mid_Cyto/AN00000906_Br8492_Mid_Cyto_1.fastq.gz	/dcs04/lieber/lcolladotor/deconvolution_LIBD4030/Human_DLPFC_Deconvolution/raw-data/bulkRNA/AN00000906/Br8492_Mid_Cyto/AN00000906_Br8492_Mid_Cyto_2.fastq.gz	reverse	PASS	PASS	PASS	PASS	FAIL/WARN	FAIL	PASS	WARN	FAIL	FAIL/WARN	PASS	NA	75-151	54	37	37	37	37	NA	NA	7.68961e-05	0.000702025	0.00321529	75-151	54	37	37	37	37	NA	NA	8.60598e-05	0.000418745	0.00221325	TRUE
AN00000906_Br8492_Mid_Nuc	Br8492_mid	Br8492	mid	Middle	Nuc	RiboZeroGold	Nuc	RiboZeroGold_Nuc	RiboZeroGold_Nuc	AN00000906	2	/dcs04/lieber/lcolladotor/deconvolution_LIBD4030/Human_DLPFC_Deconvolution/raw-data/bulkRNA/AN00000906/Br8492_Mid_Nuc/AN00000906_Br8492_Mid_Nuc_1.fastq.gz	/dcs04/lieber/lcolladotor/deconvolution_LIBD4030/Human_DLPFC_Deconvolution/raw-data/bulkRNA/AN00000906/Br8492_Mid_Nuc/AN00000906_Br8492_Mid_Nuc_2.fastq.gz	unstranded	PASS	PASS	PASS	PASS	WARN	WARN	PASS	WARN	WARN	WARN/PASS	PASS	NA	75-151	44	37	37	37	37	NA	NA	6.9018e-05	0.000615853	0.00222981	75-151	44	37	37	37	37	NA	NA	0.000167236	0.00149132	0.010796	TRUE
AN00000906_Br8492_Post_Bulk	Br8492_post	Br8492	post	Posterior	Bulk	RiboZeroGold	Total	RiboZeroGold_Bulk	RiboZeroGold_Total	AN00000906	2	/dcs04/lieber/lcolladotor/deconvolution_LIBD4030/Human_DLPFC_Deconvolution/raw-data/bulkRNA/AN00000906/Br8492_Post_Bulk/AN00000906_Br8492_Post_Bulk_1.fastq.gz	/dcs04/lieber/lcolladotor/deconvolution_LIBD4030/Human_DLPFC_Deconvolution/raw-data/bulkRNA/AN00000906/Br8492_Post_Bulk/AN00000906_Br8492_Post_Bulk_2.fastq.gz	reverse	PASS	PASS	PASS	PASS	FAIL/WARN	FAIL	PASS	WARN	WARN	WARN	PASS	NA	75-151	47	37	37	37	37	NA	NA	0.000141246	0.00108883	0.00312228	75-151	48	37	37	37	37	NA	NA	9.86245e-05	0.00052385	0.00271341	TRUE
AN00000906_Br8492_Post_Cyto	Br8492_post	Br8492	post	Posterior	Cyto	RiboZeroGold	Cyto	RiboZeroGold_Cyto	RiboZeroGold_Cyto	AN00000906	2	/dcs04/lieber/lcolladotor/deconvolution_LIBD4030/Human_DLPFC_Deconvolution/raw-data/bulkRNA/AN00000906/Br8492_Post_Cyto/AN00000906_Br8492_Post_Cyto_1.fastq.gz	/dcs04/lieber/lcolladotor/deconvolution_LIBD4030/Human_DLPFC_Deconvolution/raw-data/bulkRNA/AN00000906/Br8492_Post_Cyto/AN00000906_Br8492_Post_Cyto_2.fastq.gz	reverse	PASS	PASS	PASS	PASS	FAIL/WARN	FAIL	PASS	WARN	FAIL	FAIL/WARN	PASS	NA	75-151	54	37	37	37	37	NA	NA	5.79528e-05	0.00160601	0.00418768	75-151	54	37	37	37	37	NA	NA	6.58915e-05	0.0018017	0.00718058	TRUE
AN00000906_Br8492_Post_Nuc	Br8492_post	Br8492	post	Posterior	Nuc	RiboZeroGold	Nuc	RiboZeroGold_Nuc	RiboZeroGold_Nuc	AN00000906	2	/dcs04/lieber/lcolladotor/deconvolution_LIBD4030/Human_DLPFC_Deconvolution/raw-data/bulkRNA/AN00000906/Br8492_Post_Nuc/AN00000906_Br8492_Post_Nuc_1.fastq.gz	/dcs04/lieber/lcolladotor/deconvolution_LIBD4030/Human_DLPFC_Deconvolution/raw-data/bulkRNA/AN00000906/Br8492_Post_Nuc/AN00000906_Br8492_Post_Nuc_2.fastq.gz	reverse	PASS	PASS	PASS	PASS	WARN	FAIL	PASS	WARN	WARN	WARN	PASS	NA	75-151	47	37	37	37	37	NA	NA	0.000112456	0.001831	0.00437192	75-151	47	37	37	37	37	NA	NA	0.000140694	0.000909061	0.0058383	TRUE
AN00000906_Br8667_Ant_Bulk	Br8667_ant	Br8667	ant	Anterior	Bulk	RiboZeroGold	Total	RiboZeroGold_Bulk	RiboZeroGold_Total	AN00000906	2	/dcs04/lieber/lcolladotor/deconvolution_LIBD4030/Human_DLPFC_Deconvolution/raw-data/bulkRNA/AN00000906/Br8667_Ant_Bulk/AN00000906_Br8667_Ant_Bulk_1.fastq.gz	/dcs04/lieber/lcolladotor/deconvolution_LIBD4030/Human_DLPFC_Deconvolution/raw-data/bulkRNA/AN00000906/Br8667_Ant_Bulk/AN00000906_Br8667_Ant_Bulk_2.fastq.gz	reverse	PASS	PASS	PASS	PASS	FAIL/WARN	FAIL	PASS	WARN	WARN	WARN	PASS	NA	75-151	46	37	37	37	37	NA	NA	6.12245e-05	0.000714126	0.00231983	75-151	46	37	37	37	37	NA	NA	0.000116709	0.000546237	0.00297991	TRUE
AN00000906_Br8667_Ant_Cyto	Br8667_ant	Br8667	ant	Anterior	Cyto	RiboZeroGold	Cyto	RiboZeroGold_Cyto	RiboZeroGold_Cyto	AN00000906	2	/dcs04/lieber/lcolladotor/deconvolution_LIBD4030/Human_DLPFC_Deconvolution/raw-data/bulkRNA/AN00000906/Br8667_Ant_Cyto/AN00000906_Br8667_Ant_Cyto_1.fastq.gz	/dcs04/lieber/lcolladotor/deconvolution_LIBD4030/Human_DLPFC_Deconvolution/raw-data/bulkRNA/AN00000906/Br8667_Ant_Cyto/AN00000906_Br8667_Ant_Cyto_2.fastq.gz	reverse	PASS	PASS	PASS	PASS	FAIL/WARN	FAIL	PASS	WARN	FAIL	FAIL/WARN	PASS	NA	75-151	52	37	37	37	37	NA	NA	3.07493e-05	0.000774283	0.0024215	75-151	53	37	37	37	37	NA	NA	4.22802e-05	0.00046551	0.00301727	TRUE
AN00000906_Br8667_Ant_Nuc	Br8667_ant	Br8667	ant	Anterior	Nuc	RiboZeroGold	Nuc	RiboZeroGold_Nuc	RiboZeroGold_Nuc	AN00000906	2	/dcs04/lieber/lcolladotor/deconvolution_LIBD4030/Human_DLPFC_Deconvolution/raw-data/bulkRNA/AN00000906/Br8667_Ant_Nuc/AN00000906_Br8667_Ant_Nuc_1.fastq.gz	/dcs04/lieber/lcolladotor/deconvolution_LIBD4030/Human_DLPFC_Deconvolution/raw-data/bulkRNA/AN00000906/Br8667_Ant_Nuc/AN00000906_Br8667_Ant_Nuc_2.fastq.gz	reverse	PASS	PASS	PASS	PASS	FAIL/WARN	FAIL	PASS	WARN	WARN	WARN/PASS	PASS	NA	75-151	45	37	37	37	37	NA	NA	4.52915e-05	0.000249884	0.00155787	75-151	46	37	37	37	37	NA	NA	0.00010581	0.00026394	0.00184289	TRUE
AN00000906_Br8667_Mid_Bulk	Br8667_mid	Br8667	mid	Middle	Bulk	RiboZeroGold	Total	RiboZeroGold_Bulk	RiboZeroGold_Total	AN00000906	2	/dcs04/lieber/lcolladotor/deconvolution_LIBD4030/Human_DLPFC_Deconvolution/raw-data/bulkRNA/AN00000906/Br8667_Mid_Bulk/AN00000906_Br8667_Mid_Bulk_1.fastq.gz	/dcs04/lieber/lcolladotor/deconvolution_LIBD4030/Human_DLPFC_Deconvolution/raw-data/bulkRNA/AN00000906/Br8667_Mid_Bulk/AN00000906_Br8667_Mid_Bulk_2.fastq.gz	reverse	PASS	PASS	PASS	PASS	FAIL/WARN	FAIL	PASS	WARN	FAIL	WARN	PASS	NA	75-151	45	37	37	37	37	NA	NA	5.96039e-05	0.000675644	0.00222614	75-151	45	37	37	37	37	NA	NA	8.60056e-05	0.000734848	0.00352023	TRUE
AN00000906_Br8667_Mid_Cyto	Br8667_mid	Br8667	mid	Middle	Cyto	RiboZeroGold	Cyto	RiboZeroGold_Cyto	RiboZeroGold_Cyto	AN00000906	2	/dcs04/lieber/lcolladotor/deconvolution_LIBD4030/Human_DLPFC_Deconvolution/raw-data/bulkRNA/AN00000906/Br8667_Mid_Cyto/AN00000906_Br8667_Mid_Cyto_1.fastq.gz	/dcs04/lieber/lcolladotor/deconvolution_LIBD4030/Human_DLPFC_Deconvolution/raw-data/bulkRNA/AN00000906/Br8667_Mid_Cyto/AN00000906_Br8667_Mid_Cyto_2.fastq.gz	reverse	PASS	PASS	PASS	PASS	FAIL/WARN	FAIL	PASS	WARN	FAIL	WARN	PASS	NA	75-151	52	37	37	37	37	NA	NA	3.86202e-05	0.000637233	0.00393886	75-151	52	37	37	37	37	NA	NA	3.70438e-05	0.000990726	0.00635065	TRUE
AN00000906_Br8667_Mid_Nuc	Br8667_mid	Br8667	mid	Middle	Nuc	RiboZeroGold	Nuc	RiboZeroGold_Nuc	RiboZeroGold_Nuc	AN00000906	2	/dcs04/lieber/lcolladotor/deconvolution_LIBD4030/Human_DLPFC_Deconvolution/raw-data/bulkRNA/AN00000906/Br8667_Mid_Nuc/AN00000906_Br8667_Mid_Nuc_1.fastq.gz	/dcs04/lieber/lcolladotor/deconvolution_LIBD4030/Human_DLPFC_Deconvolution/raw-data/bulkRNA/AN00000906/Br8667_Mid_Nuc/AN00000906_Br8667_Mid_Nuc_2.fastq.gz	reverse	PASS	PASS	PASS	PASS	FAIL/WARN	WARN/FAIL	PASS	WARN	WARN	WARN	PASS	NA	75-151	46	37	37	37	37	NA	NA	5.69301e-05	0.00174105	0.00446082	75-151	47	37	37	37	37	NA	NA	0.00011698	0.00110195	0.00708506	TRUE
[truncated: 33 more columns]

## Sheet: TableS3_Total
	logFC	AveExpr	t	P.Value	adj.P.Val	B	z.std
ENSG00000227232.5	-0.553834	0.540899	-0.367251	0.715648	0.868305	-6.44441	-0.364282
ENSG00000278267.1	-2.34074	-2.04254	-1.71043	0.0975386	0.305484	-5.08363	-1.65691
ENSG00000268903.1	0.5425	-2.74503	0.246763	0.806734	0.915625	-6.38464	0.244642
ENSG00000269981.1	-5.79512	-3.13017	-2.83691	0.00805702	0.0683574	-2.89205	-2.64967
ENSG00000279457.4	0.248882	2.03339	0.36117	0.720666	0.871108	-6.3529	0.357569
ENSG00000228463.10	-1.12076	1.5119	-1.9537	0.0612248	0.234431	-4.68501	-1.87187
ENSG00000225972.1	-6.01178	-2.05982	-3.8398	0.000497563	0.0112236	-0.310441	-3.48207
ENSG00000225630.1	-6.55233	5.92703	-6.32843	8.26599e-07	9.12406e-05	5.66538	-4.92898
ENSG00000237973.1	0.0350866	5.17909	0.0353086	0.972041	0.98918	-6.50729	0.0350483
ENSG00000278791.1	-0.845685	-5.52627	-0.569336	0.572759	0.781444	-6.47751	-0.563992
ENSG00000229344.1	-3.23251	-1.2787	-2.25376	0.0305819	0.154866	-3.88865	-2.16247
ENSG00000248527.1	-8.06064	7.52352	-15.579	2.5123e-17	1.821e-13	28.5264	-8.46726
ENSG00000198744.5	-1.31847	-0.379026	-1.13775	0.262941	0.526149	-5.70716	-1.11947
ENSG00000230092.7	3.6928	-1.29967	2.99181	0.00505173	0.051694	-2.65147	2.80372
ENSG00000228794.11	-1.37212	5.42414	-3.38796	0.00175296	0.0263942	-1.62655	-3.12918
ENSG00000225880.5	0.232252	-0.208795	0.252273	0.802369	0.913366	-6.50698	0.250283
ENSG00000187634.13	1.06271	-0.250936	0.937833	0.354992	0.618817	-6.2102	0.924949
ENSG00000188976.11	0.214618	6.01432	0.549775	0.58649	0.789489	-6.3282	0.543929
ENSG00000187961.15	-0.452053	2.66778	-0.56716	0.574994	0.783019	-6.25388	-0.560712
ENSG00000272512.1	-3.75383	-0.175658	-2.67387	0.0121208	0.0878265	-3.1921	-2.50861
ENSG00000188290.11	2.22617	2.62793	2.54461	0.0168841	0.107066	-3.52354	2.38922
ENSG00000187608.10	0.826884	3.52551	1.09291	0.283528	0.548112	-5.83616	1.07243
ENSG00000188157.15	-1.23918	6.1063	-2.10932	0.0437673	0.192207	-4.38232	-2.01631
ENSG00000217801.11	-0.479643	1.55226	-0.592637	0.557506	0.772262	-6.26411	-0.58655
ENSG00000131591.18	-1.10353	3.33025	-1.56434	0.1288	0.356312	-5.23835	-1.51885
ENSG00000186891.14	1.62787	0.136516	1.84799	0.074821	0.262925	-4.79972	1.78156
ENSG00000186827.11	-0.669034	-0.799468	-0.491477	0.62668	0.815119	-6.26625	-0.486404
ENSG00000078808.19	-0.642631	5.74581	-1.63534	0.112353	0.330239	-5.18803	-1.58771
ENSG00000176022.7	0.855678	4.38498	2.21491	0.0351817	0.167946	-4.18013	2.10626
ENSG00000184163.3	1.27564	-2.10325	0.705616	0.485188	0.723275	-6.30388	0.697983
ENSG00000160087.21	0.0443116	4.66636	0.11339	0.910514	0.964843	-6.44985	0.11239
ENSG00000230415.1	-1.43481	0.235881	-1.44279	0.158475	0.399753	-5.49597	-1.41022
ENSG00000162572.21	-1.27521	3.21898	-1.42001	0.166435	0.410143	-5.42773	-1.38375
ENSG00000131584.19	-0.912155	6.80737	-1.58472	0.123943	0.348613	-5.24978	-1.53843
ENSG00000169972.12	0.364829	2.76754	0.570606	0.572429	0.7811	-6.30082	0.564478
ENSG00000127054.22	-0.855853	5.55285	-1.84867	0.0741912	0.261672	-4.85118	-1.78543
ENSG00000240731.1	-2.86087	-0.51758	-2.37772	0.0232452	0.130997	-3.9355	-2.26938
ENSG00000224051.7	0.494091	4.39579	0.931271	0.359521	0.622981	-6.01446	0.916278
ENSG00000107404.21	0.525831	6.5305	1.02614	0.312873	0.579554	-5.96077	1.00921
ENSG00000162576.17	0.53308	1.67269	0.958299	0.345609	0.609264	-6.0322	0.94314
ENSG00000175756.14	0.900695	5.87608	1.68417	0.102514	0.314086	-5.1199	1.63279
ENSG00000221978.13	-1.19942	6.09125	-1.94581	0.0612568	0.234489	-4.67994	-1.87164
ENSG00000224870.8	0.0304204	3.95546	0.0583054	0.95387	0.981413	-6.4923	0.0578481
ENSG00000242485.6	0.202763	5.5635	0.557342	0.580836	0.786518	-6.47905	0.552164
ENSG00000272455.1	-0.676847	1.03188	-0.870061	0.390634	0.649883	-6.07163	-0.858468
ENSG00000235098.9	0.543688	4.2046	0.946831	0.351779	0.6154	-5.99437	0.931145
ENSG00000225905.1	-0.492166	-1.31131	-0.391326	0.697938	0.857487	-6.46093	-0.388105
ENSG00000205116.4	-5.18736	4.94102	-2.73331	0.00976793	0.0774607	-3.17328	-2.58394
ENSG00000225285.1	1.78117	-1.99368	1.2708	0.212451	0.467916	-5.84546	1.24686
ENSG00000179403.12	0.0379758	4.8474	0.0306975	0.975691	0.990542	-6.53052	0.030471
ENSG00000215915.10	-2.51	0.766735	-2.71926	0.0111237	0.0834083	-3.04431	-2.53879
ENSG00000160072.20	0.951157	3.99001	0.934035	0.357623	0.621277	-6.04007	0.919903
ENSG00000284740.2	0.465713	-1.3529	0.321166	0.750096	0.886796	-6.44182	0.318512
ENSG00000197785.14	-0.156502	4.08958	-0.330514	0.743414	0.883357	-6.39375	-0.327336
ENSG00000205090.9	0.115039	3.79594	0.204268	0.83961	0.931456	-6.40619	0.202392
ENSG00000160075.12	-0.0631428	6.43585	-0.203417	0.840028	0.931627	-6.51186	-0.201858
ENSG00000215014.5	0.463855	0.808771	0.865153	0.393076	0.651985	-6.14564	0.854053
ENSG00000228594.4	-0.772233	4.24324	-1.09668	0.281341	0.545717	-5.85496	-1.07731
ENSG00000286989.1	-0.228335	2.36181	-0.27078	0.788453	0.9069	-6.3762	-0.26832
ENSG00000272106.1	0.0869196	4.5831	0.282215	0.779642	0.902252	-6.4428	0.279786
ENSG00000197530.13	0.416494	5.31374	0.625867	0.536368	0.759633	-6.26807	0.618315
ENSG00000248333.9	-1.47297	4.40452	-3.54177	0.00119558	0.0205843	-1.28435	-3.23993
ENSG00000189339.12	-1.13286	5.87865	-2.43394	0.0219907	0.126787	-3.74784	-2.29053
ENSG00000268575.1	-0.520027	1.83947	-1.04211	0.306749	0.573441	-6.0151	-1.02207
ENSG00000215790.8	0.281362	2.4793	0.355227	0.725216	0.873298	-6.46323	0.351496
ENSG00000008130.15	-0.222744	4.65824	-0.675477	0.50392	0.737051	-6.31339	-0.668335
ENSG00000078369.18	-0.689315	9.36985	-2.43418	0.020355	0.120868	-3.82035	-2.31974
ENSG00000231050.2	-0.869037	0.245868	-0.9586	0.34437	0.608355	-6.07335	-0.945565
ENSG00000178821.13	-0.567601	-0.75789	-0.471107	0.64099	0.824613	-6.27795	-0.466315
ENSG00000142609.20	-1.08746	2.88433	-1.33931	0.189537	0.439515	-5.64242	-1.31195
ENSG00000233542.2	-1.70129	0.858105	-1.49584	0.14426	0.379209	-5.35694	-1.46011
ENSG00000187730.9	0.142367	7.05599	0.194921	0.84671	0.934083	-6.47158	0.193318
ENSG00000067606.17	-0.265589	7.57207	-0.696149	0.491323	0.727583	-6.26262	-0.688206
ENSG00000162585.17	0.224602	3.54879	0.344272	0.733133	0.878186	-6.36501	0.340961
ENSG00000157933.10	-1.43906	5.74957	-3.03115	0.00456104	0.0485461	-2.52028	-2.8365
ENSG00000116151.14	-0.145954	3.09258	-0.225191	0.823203	0.924161	-6.51381	-0.223428
ENSG00000269896.2	-2.60959	1.46156	-3.55801	0.00122667	0.0209372	-1.21811	-3.2326
ENSG00000272420.1	0.0880149	0.190076	0.0936185	0.925946	0.969352	-6.51518	0.0929472
ENSG00000157916.20	-0.0260722	6.11101	-0.0935769	0.926007	0.969352	-6.51582	-0.0928698
ENSG00000157911.11	0.0655127	4.81581	0.162169	0.872159	0.945466	-6.50032	0.160917
ENSG00000149527.18	-0.118053	5.45815	-0.200157	0.842689	0.932804	-6.46914	-0.198455
ENSG00000157881.16	0.176512	4.79136	0.399136	0.692257	0.854855	-6.46724	0.395794
ENSG00000197921.6	3.29176	1.58981	4.05177	0.000367824	0.00913051	-0.0678106	3.56215
ENSG00000272449.2	1.47338	0.641111	1.74149	0.0924155	0.296709	-4.97052	1.68279
ENSG00000157873.18	-0.989445	3.51405	-1.10341	0.278438	0.542384	-5.85444	-1.08384
ENSG00000157870.17	-1.14789	5.80972	-2.05415	0.047843	0.20244	-4.53235	-1.97876
ENSG00000177133.13	0.359958	3.64532	0.287209	0.775675	0.900344	-6.505	0.28496
ENSG00000142611.17	-0.454678	3.30606	-0.546163	0.58843	0.790732	-6.46959	-0.541112
ENSG00000283572.1	-0.626789	-5.29478	-0.323685	0.748105	0.885598	-6.55493	-0.321139
ENSG00000287828.1	-2.01592	-2.56207	-1.13574	0.264308	0.527524	-5.87129	-1.11627
ENSG00000130762.15	-0.644245	0.287105	-0.656055	0.516312	0.745143	-6.25361	-0.649041
ENSG00000162591.16	-0.300169	2.30261	-0.422597	0.675655	0.845124	-6.37872	-0.418399
ENSG00000238260.2	-3.14794	-0.0567564	-2.75059	0.00981428	0.0776606	-3.02461	-2.58231
ENSG00000158109.15	-0.932378	7.49001	-2.88255	0.00686712	0.0623228	-2.84796	-2.70322
ENSG00000116213.16	-0.976846	3.69224	-2.03512	0.0499116	0.207401	-4.5503	-1.96072
ENSG00000227372.12	-1.60583	4.11274	-3.01622	0.00498934	0.0513213	-2.53201	-2.80772
ENSG00000235169.11	0.222418	-1.53599	0.121043	0.90435	0.961755	-6.53831	0.120168
ENSG00000130764.10	-0.147909	6.04086	-0.453439	0.653359	0.832387	-6.38744	-0.449101
ENSG00000116198.14	-0.90261	4.85009	-1.84731	0.0736577	0.260479	-4.89759	-1.78873
ENSG00000169598.17	-0.915695	2.65479	-1.61287	0.116267	0.33626	-5.2549	-1.57064
ENSG00000198912.12	0.0417432	3.71191	0.12953	0.897704	0.95816	-6.52056	0.128562
ENSG00000284703.1	-0.267427	1.16359	-0.302098	0.764621	0.894127	-6.47086	-0.299418
ENSG00000196581.11	-0.213124	6.6153	-0.355952	0.72401	0.872855	-6.57133	-0.353104
ENSG00000236948.2	1.89346	-1.12123	1.03638	0.307122	0.573841	-6.00179	1.02128
ENSG00000264101.1	-2.90858	-5.22637	-1.47972	0.148123	0.384819	-5.49893	-1.44619
ENSG00000131697.18	-1.24363	4.17298	-1.8523	0.072715	0.258618	-4.89802	-1.79462
ENSG00000069424.16	-2.0185	8.5051	-3.68965	0.000786374	0.0154558	-0.931349	-3.35755
ENSG00000116254.18	-1.16397	8.1131	-1.76206	0.0870458	0.28692	-5.04403	-1.71119
ENSG00000116251.11	0.328036	5.94606	0.841046	0.406042	0.661525	-6.24919	0.830878
ENSG00000226944.1	0.252841	-0.868449	0.191478	0.84929	0.934996	-6.4651	0.190024
ENSG00000158286.13	-1.53294	2.8877	-1.46349	0.153745	0.393268	-5.40623	-1.42643
ENSG00000116237.16	0.238595	6.0385	0.900242	0.374331	0.635478	-6.13424	0.888389
ENSG00000158292.7	-0.58728	3.65462	-0.823065	0.416422	0.670528	-6.15138	-0.812645
ENSG00000097021.20	-1.17898	7.11558	-2.63113	0.0134645	0.0933329	-3.36129	-2.47124
ENSG00000215788.11	-1.70257	3.19371	-1.25926	0.216703	0.472875	-5.70486	-1.23534
ENSG00000171680.23	-0.602529	5.70632	-0.736552	0.466642	0.709292	-6.23593	-0.727953
ENSG00000162408.11	1.46045	4.73756	5.19184	9.01758e-06	0.000554934	3.06082	4.43948
ENSG00000204859.13	0.00532453	3.46885	0.0110148	0.991281	0.997243	-6.48183	0.0109283
ENSG00000162413.17	-1.03131	5.7732	-2.35283	0.0251693	0.137411	-3.94474	-2.23879
ENSG00000116273.6	-1.03867	4.02371	-3.36069	0.00189441	0.0277484	-1.72061	-3.10631
ENSG00000041988.16	0.28852	4.00883	0.646672	0.52264	0.749396	-6.2602	0.639282
ENSG00000007923.17	-0.496774	5.81557	-1.63623	0.110797	0.327171	-5.26572	-1.59462
ENSG00000237436.1	0.861019	-1.87879	0.72948	0.470842	0.712439	-6.38435	0.72111
ENSG00000171735.19	0.359607	7.79	0.881126	0.384338	0.644415	-6.1669	0.869932
ENSG00000237402.1	0.277077	-3.33777	0.1757	0.861571	0.940363	-6.57599	0.174375
ENSG00000270171.1	-1.66527	-1.10286	-1.20124	0.238622	0.499119	-5.74549	-1.17844
ENSG00000270035.1	-1.37414	-2.06862	-0.875705	0.387388	0.647048	-6.14324	-0.864365
ENSG00000269978.1	-1.56602	-1.76233	-0.821962	0.416655	0.670689	-6.26849	-0.812238
ENSG00000049245.13	-0.0181969	5.32986	-0.0167216	0.986756	0.995745	-6.54145	-0.0166001
ENSG00000269925.1	0.276198	-0.991822	0.214489	0.831463	0.927997	-6.5194	0.212825
ENSG00000049246.15	-0.673125	5.59016	-1.50556	0.143137	0.377641	-5.36458	-1.46421
ENSG00000116288.13	-0.0128041	7.3063	-0.0356798	0.971743	0.98918	-6.55362	-0.0354224
ENSG00000116285.13	0.102567	4.93371	0.373575	0.711596	0.865451	-6.39033	0.369714
ENSG00000162426.16	-0.361873	4.5239	-0.669978	0.508134	0.739642	-6.22809	-0.661746
ENSG00000252254.1	0.37623	-4.8963	0.168047	0.867513	0.943114	-6.59127	0.166818
ENSG00000142599.19	-0.811577	7.12917	-2.60534	0.0133818	0.0929077	-3.48639	-2.47344
ENSG00000221083.1	-0.596192	-3.79448	-0.333814	0.740509	0.88237	-6.54857	-0.331179
ENSG00000224315.2	0.509667	-3.39532	0.508402	0.614726	0.8077	-6.36645	0.503339
ENSG00000222511.2	-0.511001	-4.56945	-0.241355	0.810712	0.918114	-6.56848	-0.239507
ENSG00000228423.2	4.11358	-3.74257	4.10963	0.000228803	0.0064543	0.159999	3.68489
ENSG00000074800.16	0.37738	9.29505	1.31718	0.196374	0.448593	-5.7098	1.29195
ENSG00000230679.1	0.0979006	-3.11899	0.0472437	0.962587	0.985056	-6.64909	0.0469073
ENSG00000142583.18	0.110346	2.73514	0.26727	0.791328	0.907837	-6.49938	0.264587
ENSG00000228526.7	0.082157	1.86611	0.107973	0.91467	0.966112	-6.53212	0.10715
ENSG00000049239.13	-0.8359	4.32938	-1.3817	0.176513	0.422394	-5.58523	-1.35157
ENSG00000171621.14	-0.942578	3.10346	-1.48528	0.146408	0.382374	-5.54321	-1.45234
ENSG00000284693.2	0.428514	0.863624	0.408301	0.685586	0.851257	-6.54008	0.404852
ENSG00000171612.7	1.2702	4.51347	3.33797	0.00249134	0.0331949	-1.78867	3.02439
ENSG00000231181.1	0.312335	-2.60968	0.177882	0.859911	0.939688	-6.56104	0.176488
ENSG00000188807.13	-1.50543	4.09348	-3.12569	0.00391902	0.0440502	-2.26477	-2.88461
ENSG00000171608.17	-0.908042	4.11571	-2.28764	0.0299401	0.15326	-4.04769	-2.17088
ENSG00000171603.18	-0.998481	9.95683	-1.84472	0.0746258	0.262518	-4.87203	-1.78276
ENSG00000178585.15	-0.523046	5.72948	-1.29732	0.203071	0.456552	-5.7293	-1.27285
ENSG00000162441.12	0.348311	5.19152	0.605547	0.548895	0.767356	-6.34459	0.599417
ENSG00000173614.14	0.506936	2.92614	1.39069	0.173735	0.418926	-5.58429	1.3603
ENSG00000162444.12	0.164101	1.40498	0.0788135	0.93763	0.974265	-6.51948	0.0782491
ENSG00000130939.20	-0.940779	6.17553	-3.00517	0.00503665	0.051594	-2.5785	-2.80468
ENSG00000201746.1	-6.00559	-4.92747	-2.83268	0.00760236	0.066471	-2.956	-2.66924
ENSG00000054523.20	-0.548991	9.33737	-1.2414	0.222701	0.480612	-5.87194	-1.21938
ENSG00000264881.1	-1.50091	-5.34296	-0.888323	0.380423	0.641065	-6.25042	-0.877116
ENSG00000199562.1	2.76653	-2.89242	1.94429	0.0599218	0.231356	-4.86016	1.88137
ENSG00000284642.1	-1.49197	2.48881	-3.22841	0.00300609	0.0370984	-2.00577	-2.96711
ENSG00000142657.21	-0.242769	6.02333	-0.815423	0.420337	0.673025	-6.30317	-0.805837
ENSG00000175279.22	-0.739643	-1.09102	-0.588499	0.560081	0.773913	-6.34541	-0.582721
ENSG00000241563.4	0.103773	1.12941	0.129569	0.897771	0.95816	-6.45694	0.128477
ENSG00000160049.12	0.146384	5.36778	0.383257	0.704302	0.861013	-6.39968	0.379519
ENSG00000142655.13	-0.208238	4.75655	-0.454006	0.653023	0.832099	-6.36757	-0.449566
ENSG00000287727.1	-1.01773	0.239972	-1.14187	0.261349	0.524535	-5.91732	-1.12321
ENSG00000120948.19	-1.62937	6.61282	-7.49065	9.16582e-09	2.58845e-06	9.71091	-5.74548
ENSG00000116649.10	-1.07885	4.74127	-2.42283	0.0214918	0.125258	-3.78325	-2.29923
ENSG00000171824.14	-0.59751	5.44342	-1.7038	0.0979424	0.30622	-5.11305	-1.65491
ENSG00000230337.2	1.54037	-0.973177	1.56076	0.128172	0.355523	-5.26083	1.52135
ENSG00000198793.13	0.0744931	6.93138	0.204464	0.839177	0.93145	-6.55133	0.202946
ENSG00000120942.14	-0.78929	3.37322	-1.4253	0.163359	0.406013	-5.54013	-1.39386
ENSG00000204624.8	0.353643	3.17499	0.524355	0.603488	0.800173	-6.4096	0.519392
ENSG00000116661.11	-0.000678986	6.95996	-0.00136696	0.998918	0.999841	-6.50859	-0.00135643
ENSG00000132879.14	-0.579925	7.21157	-1.04803	0.302545	0.569054	-5.94922	-1.03099
ENSG00000116663.11	-0.255234	3.00774	-0.48312	0.632192	0.818664	-6.35068	-0.478644
ENSG00000116670.15	-0.0815486	3.60669	-0.161237	0.872867	0.94595	-6.59891	-0.160018
ENSG00000162490.7	0.526275	1.46281	0.517712	0.607951	0.803428	-6.43382	0.513001
ENSG00000177674.16	0.0770118	1.98965	0.0962517	0.923913	0.968799	-6.49399	0.0955056
ENSG00000177000.13	-0.854523	5.1949	-1.90631	0.0654603	0.243447	-4.80349	-1.8421
ENSG00000011021.23	-1.82695	6.53765	-4.85468	2.72804e-05	0.00133306	2.07999	-4.19506
ENSG00000175206.11	-0.241076	1.25882	-0.253777	0.801503	0.913022	-6.31554	-0.251403
ENSG00000116685.16	-0.150263	4.91884	-0.314073	0.755437	0.889303	-6.46227	-0.311478
ENSG00000083444.17	-0.371332	4.89397	-1.15908	0.254341	0.517125	-5.88898	-1.13987
ENSG00000116688.18	-0.729494	7.70169	-2.32999	0.0257105	0.139256	-4.04833	-2.23056
ENSG00000116691.11	0.28978	3.52381	0.59985	0.55352	0.770178	-6.24126	0.592493
ENSG00000028137.19	-0.273851	2.35199	-0.519518	0.607623	0.803256	-6.35377	-0.51347
ENSG00000048707.15	-0.154826	7.80319	-0.411206	0.683781	0.850111	-6.41742	-0.407309
ENSG00000239149.1	-0.269114	-2.48455	-0.13966	0.889732	0.954335	-6.56097	-0.138643
ENSG00000162496.9	0.800911	3.75516	1.87833	0.0703832	0.253778	-4.80994	1.80944
ENSG00000288927.1	3.14931	-3.16144	1.48014	0.147783	0.384448	-5.52094	1.44741
ENSG00000272482.1	2.29434	-2.76217	1.25185	0.218913	0.475551	-5.90184	1.22942
ENSG00000162494.6	-0.433763	0.8525	-0.455553	0.651801	0.831724	-6.30589	-0.451262
ENSG00000162493.17	0.515246	2.51789	1.15198	0.259168	0.522063	-5.8063	1.12836
ENSG00000116731.23	-1.82426	7.08689	-5.75225	1.63079e-06	0.00015219	4.69471	-4.7945
ENSG00000289380.1	-0.407941	-3.10172	-0.245387	0.807605	0.915895	-6.54174	-0.243517
ENSG00000189337.17	-2.28299	6.24524	-5.43798	4.91323e-06	0.00034464	3.58854	-4.56846
ENSG00000171729.14	-0.411352	1.40936	-0.847686	0.404112	0.659813	-6.09595	-0.8343
ENSG00000142634.13	-1.56096	6.62401	-1.94315	0.0615358	0.234945	-4.68781	-1.86963
ENSG00000132906.18	-2.55879	3.70152	-6.68322	1.20712e-07	2.13405e-05	6.88044	-5.29241
ENSG00000116138.13	0.558261	5.39135	1.60079	0.119362	0.340938	-5.27127	1.55746
ENSG00000251866.1	-3.6078	-5.14587	-1.48594	0.146236	0.382153	-5.53309	-1.45296
ENSG00000272510.1	-2.38243	-3.43429	-1.03909	0.306158	0.572779	-5.95151	-1.02332
ENSG00000116771.6	-0.00309093	2.41881	-0.00683948	0.994586	0.998247	-6.48515	-0.00678546
ENSG00000235084.3	0.857814	-2.18443	0.592615	0.557339	0.772236	-6.44967	0.586798
ENSG00000197312.12	-0.466411	5.07624	-1.33277	0.191626	0.442529	-5.65588	-1.30578
ENSG00000116786.13	-0.626811	7.71589	-1.27424	0.211658	0.467258	-5.70799	-1.24902
ENSG00000162461.8	-1.93818	1.02311	-2.49058	0.0178784	0.110917	-3.66593	-2.36813
ENSG00000162458.13	0.814333	1.08207	0.778219	0.441662	0.690087	-6.33397	0.769389
ENSG00000233954.7	0.268467	2.96636	0.392309	0.69737	0.857233	-6.38424	0.388873
ENSG00000179743.4	-1.28268	2.33903	-2.48855	0.0178741	0.110917	-3.72391	-2.36822
ENSG00000065526.12	-1.5477	6.39084	-2.85494	0.00754293	0.0661642	-2.90469	-2.67187
ENSG00000116809.12	0.224325	4.71323	0.520867	0.605947	0.80199	-6.37526	0.515868
ENSG00000183888.4	-0.707276	2.1434	-1.4524	0.157482	0.398655	-5.44305	-1.41359
ENSG00000173641.18	0.403315	0.367235	0.331851	0.741978	0.883056	-6.53836	0.329234
ENSG00000232456.1	-1.07331	-0.741974	-0.797205	0.431646	0.682036	-6.14897	-0.786378
ENSG00000185519.9	-0.237403	2.3608	-0.398017	0.69345	0.855379	-6.3614	-0.394177
ENSG00000142627.13	-0.949277	0.7279	-1.56033	0.13035	0.358119	-5.28141	-1.51272
ENSG00000288398.1	0.45228	3.60473	0.90966	0.370298	0.631876	-6.07427	0.895915
ENSG00000132881.12	0.828334	2.55697	1.23016	0.226832	0.485355	-5.85474	1.20856
ENSG00000233929.1	2.7585	-3.66206	1.13685	0.263315	0.526293	-5.99656	1.11859
ENSG00000037637.11	-0.197651	5.19363	-0.651989	0.518711	0.74683	-6.40501	-0.645334
ENSG00000055070.17	-0.353887	4.89563	-0.754678	0.456047	0.701365	-6.20773	-0.745372
ENSG00000157191.20	0.029046	3.62244	0.047356	0.96253	0.98505	-6.51048	0.0469791
ENSG00000080947.15	-0.614229	3.4486	-1.15082	0.258539	0.521644	-5.85974	-1.12985
ENSG00000206652.1	4.66994	-2.77264	0.958678	0.344369	0.608355	-6.06901	0.945568
ENSG00000219481.11	-0.972872	5.57276	-1.80583	0.0799734	0.271977	-4.97101	-1.75084
ENSG00000271732.1	0.259651	-5.09462	0.111881	0.911556	0.965229	-6.63429	0.111076
ENSG00000215908.10	-0.550435	4.59856	-1.31152	0.200423	0.45327	-5.62158	-1.28035
ENSG00000186301.8	0.10949	0.58721	0.0884105	0.930148	0.970983	-6.45944	0.087658
ENSG00000207513.1	-18.9217	-4.5243	-3.77297	0.000811799	0.0158035	-0.740354	-3.34874
ENSG00000236698.1	0.388059	1.91531	0.629674	0.53372	0.757555	-6.31842	0.622337
ENSG00000058453.17	-0.838633	4.0967	-1.70154	0.100224	0.310416	-5.04226	-1.64377
ENSG00000207389.1	1.31826	-4.18204	0.513801	0.61157	0.805953	-6.43057	0.507833
ENSG00000238142.3	-0.484244	1.24712	-0.608763	0.547692	0.766924	-6.11131	-0.601222
ENSG00000207005.1	4.1002	-3.73765	1.46825	0.150992	0.388977	-5.57884	1.43604
ENSG00000226526.1	1.90207	-3.46252	0.739034	0.465089	0.707903	-6.37383	0.730492
ENSG00000159363.19	-0.637226	7.36398	-1.21142	0.234886	0.495019	-5.76403	-1.18787
ENSG00000117118.10	0.38619	6.092	1.20459	0.236432	0.496928	-5.86901	1.18395
ENSG00000117115.13	-0.623794	6.49135	-0.509085	0.613905	0.807177	-6.42942	-0.504507
ENSG00000159339.13	-2.37144	-0.103303	-1.42836	0.164717	0.407921	-5.22573	-1.38938
ENSG00000179051.14	-0.0664265	5.48789	-0.186002	0.853516	0.937216	-6.57005	-0.184635
ENSG00000074964.17	-0.155913	5.12041	-0.384099	0.703305	0.860534	-6.46233	-0.380863
ENSG00000117154.12	-0.395322	6.00002	-0.970305	0.339738	0.604178	-6.00281	-0.954683
ENSG00000280222.1	3.20478	-0.386538	2.06236	0.0472127	0.201144	-4.49802	1.98439
ENSG00000009709.12	-0.147936	2.92836	-0.31256	0.75693	0.889795	-6.36922	-0.309515
ENSG00000159423.17	0.442044	5.29933	0.613274	0.54461	0.765085	-6.28295	0.605857
ENSG00000169991.11	-0.456895	4.78269	-1.67738	0.102365	0.313909	-5.26851	-1.63349
ENSG00000272084.1	-2.01871	-0.130456	-2.22549	0.0334074	0.163282	-4.18312	-2.12715
ENSG00000127481.15	-0.850478	7.64308	-1.90005	0.0656789	0.24401	-4.89924	-1.84061
ENSG00000230424.2	-0.317858	-0.682082	-0.268302	0.790042	0.907688	-6.52704	-0.266256
ENSG00000127463.16	0.116724	6.25324	0.294396	0.770204	0.897588	-6.52117	0.292108
ENSG00000053372.5	0.197289	5.4633	0.671743	0.506241	0.738554	-6.31528	0.664703
ENSG00000211454.16	-0.716549	0.129721	-0.853249	0.399571	0.656789	-6.13508	-0.842389
ENSG00000162482.5	1.51174	0.718371	2.30725	0.0275741	0.145534	-4.08534	2.20329
ENSG00000053371.13	0.562365	4.67496	1.54607	0.131108	0.358919	-5.43651	1.50975
ENSG00000200403.1	-2.50646	-4.52576	-1.41761	0.165133	0.40834	-5.64719	-1.38801
ENSG00000040487.13	-0.149588	3.47187	-0.342043	0.734703	0.879138	-6.39323	-0.338876
ENSG00000077549.19	-1.48149	6.87686	-5.62075	2.51294e-06	0.000209364	4.18948	-4.70708
ENSG00000173436.15	-0.00269387	4.67058	-0.00943407	0.992539	0.997905	-6.46329	-0.00935056
ENSG00000158747.15	0.135834	6.92475	0.263769	0.793625	0.909288	-6.47073	0.261606
ENSG00000226396.1	-2.96309	-1.85043	-1.61908	0.114395	0.333341	-5.32109	-1.57875
ENSG00000158748.4	-2.17717	2.2169	-3.05882	0.00457803	0.0486318	-2.3825	-2.83532
ENSG00000162542.14	-0.520856	0.412871	-0.754208	0.456581	0.701701	-6.22277	-0.744488
ENSG00000169914.6	0.0646602	4.91953	0.193557	0.847686	0.934259	-6.52025	0.192072
ENSG00000127472.11	1.43536	1.75289	1.68891	0.102603	0.314196	-5.14419	1.63236
ENSG00000187980.7	-1.88262	0.109166	-1.57738	0.123864	0.34856	-5.29488	-1.53876
ENSG00000162543.6	1.02891	4.24341	1.25518	0.21797	0.474403	-5.86237	1.23194
ENSG00000236963.8	-1.10816	1.83857	-1.67464	0.10384	0.316149	-5.12198	-1.62652
ENSG00000162545.6	-1.14043	8.69815	-2.523	0.0163927	0.105242	-3.64062	-2.40005
ENSG00000289402.1	-4.32116	-1.03885	-2.42846	0.0204834	0.121332	-3.72586	-2.31737
ENSG00000090432.7	-0.131632	4.63354	-0.330868	0.742918	0.883304	-6.43898	-0.327992
ENSG00000183114.8	-0.537029	3.42885	-0.962454	0.343122	0.60744	-5.99973	-0.948015
ENSG00000158825.6	-1.52001	-1.48244	-0.882676	0.383459	0.643785	-6.08428	-0.871541
ENSG00000158828.8	-0.00712	8.86801	-0.0199427	0.984211	0.994594	-6.50841	-0.01979
ENSG00000117242.7	0.455645	1.78793	0.797598	0.430596	0.681117	-6.23583	0.788172
ENSG00000244038.11	0.0441005	6.02496	0.13494	0.893443	0.956389	-6.54795	0.133949
ENSG00000117245.13	-0.195449	4.86515	-0.394518	0.696124	0.856731	-6.38116	-0.390558
ENSG00000189410.12	-0.639303	6.00234	-0.830809	0.412146	0.666576	-6.1612	-0.820123
ENSG00000127483.19	0.010624	7.20184	0.0375061	0.970312	0.988599	-6.51167	0.0372174
ENSG00000075151.24	-0.573723	7.84706	-1.92203	0.0636028	0.239761	-4.75432	-1.85495
ENSG00000221808.1	2.14513	-4.29673	1.1376	0.263021	0.526201	-5.98829	1.11928
ENSG00000233072.1	4.54153	-2.91469	3.92813	0.000383526	0.00937052	-0.209562	3.55117
ENSG00000236073.2	0.83699	-4.15897	0.864666	0.39311	0.651985	-6.24368	0.853991
ENSG00000117298.16	-0.590125	5.27198	-1.40084	0.170054	0.414369	-5.66861	-1.37203
ENSG00000227001.3	0.041792	-0.400657	0.035529	0.971901	0.98918	-6.50874	0.0352243
ENSG00000142794.19	-0.316144	2.82183	-0.871445	0.391038	0.650104	-6.07363	-0.857737
ENSG00000162551.14	-0.623034	3.89399	-1.10976	0.275675	0.539806	-5.85684	-1.09009
ENSG00000076864.21	-1.80778	7.70859	-3.47709	0.00162825	0.0250398	-1.45126	-3.1508
ENSG00000090686.16	-0.755781	5.98384	-2.92332	0.00603091	0.0578936	-2.7767	-2.7461
ENSG00000142798.20	-1.09453	2.89925	-0.973524	0.337035	0.602008	-6.10935	-0.96004
ENSG00000218510.9	0.566691	1.56038	0.84454	0.404287	0.659903	-6.15083	0.833989
ENSG00000070831.18	0.81888	2.99096	1.4186	0.164848	0.407993	-5.6816	1.38895
ENSG00000230068.2	1.52219	-3.61788	1.45162	0.1555	0.395526	-5.5839	1.42037
ENSG00000162552.15	-0.413071	0.923543	-0.539776	0.593145	0.793715	-6.2757	-0.534283
ENSG00000266564.1	-0.675894	-5.92105	-1.44263	0.158862	0.399753	-5.52061	-1.40891
ENSG00000184677.18	-0.0151651	4.93949	-0.0396545	0.968632	0.987951	-6.53574	-0.0393245
ENSG00000237200.1	-3.10631	-3.77396	-1.7947	0.0815638	0.275404	-5.02668	-1.74168
ENSG00000070886.12	0.0669461	0.87535	0.083979	0.933557	0.972744	-6.52351	0.0833703
ENSG00000173372.18	0.842558	1.69011	1.1113	0.275527	0.539669	-5.89569	1.09042
ENSG00000159189.13	-0.746797	2.69791	-1.24445	0.224056	0.482274	-5.76449	-1.21581
ENSG00000173369.18	0.204429	3.33737	0.33042	0.743633	0.883357	-6.4528	0.327046
ENSG00000133216.17	-0.586837	4.52945	-1.24157	0.223344	0.481378	-5.74402	-1.21768
ENSG00000004487.18	0.769182	6.19524	2.9624	0.0054778	0.0547654	-2.68523	2.77751
ENSG00000169641.14	-0.549277	7.02994	-1.05789	0.297821	0.563828	-5.97583	-1.04112
ENSG00000289014.1	-1.42276	-0.932339	-1.14351	0.260579	0.523687	-5.99358	-1.12502
ENSG00000179546.5	0.46776	-0.111062	0.494551	0.62455	0.814377	-6.39659	0.489412
ENSG00000261326.4	0.374156	2.33784	0.394609	0.695522	0.856494	-6.58678	0.391372
ENSG00000125944.21	0.11865	6.72575	0.32829	0.744771	0.883732	-6.45828	0.325541
ENSG00000125945.15	1.02555	5.25354	3.02259	0.00486808	0.0504318	-2.53213	2.81564
ENSG00000249087.8	0.506652	2.55345	0.810211	0.424366	0.676379	-6.10791	0.798869
ENSG00000204219.11	2.0564	1.98176	4.47858	0.000118455	0.0039873	1.01829	3.8493
ENSG00000088280.20	-0.0884055	3.99716	-0.213446	0.832219	0.928342	-6.55152	-0.211857
ENSG00000117318.9	0.439134	3.72708	0.703075	0.487585	0.725088	-6.22863	0.694156
ENSG00000142676.14	-0.14221	7.32354	-0.233122	0.817062	0.920801	-6.51479	-0.231326
ENSG00000236810.7	-0.67023	1.1695	-1.2382	0.223872	0.481962	-5.85721	-1.2163
ENSG00000011007.13	0.168893	5.01441	0.590009	0.559567	0.773638	-6.31425	0.583485
ENSG00000057757.10	0.277399	7.18792	0.92958	0.359959	0.623244	-6.05105	0.915442
ENSG00000011009.11	-0.312228	4.54806	-0.617798	0.540984	0.763083	-6.29928	-0.611326
ENSG00000117308.15	0.0646204	4.12887	0.123543	0.902445	0.960908	-6.47034	0.122574
ENSG00000117305.15	-0.0368643	3.9026	-0.0943098	0.925402	0.969291	-6.57971	-0.0936316
ENSG00000179163.12	0.707925	3.70635	2.43055	0.0212045	0.124174	-3.78515	2.30432
ENSG00000189266.13	0.970572	5.57215	2.4137	0.0218518	0.126374	-3.82819	2.29293
ENSG00000188529.15	0.885567	5.6912	1.91872	0.0638465	0.240156	-4.76833	1.85325
ENSG00000001460.18	-0.59072	4.6431	-1.78991	0.0835609	0.279888	-4.93302	-1.73039
ENSG00000001461.17	-0.807339	7.35554	-1.25383	0.218365	0.474883	-5.76877	-1.23089
ENSG00000288982.1	-0.750558	-0.131955	-0.821331	0.417199	0.67098	-6.27801	-0.811291
ENSG00000117602.13	0.785987	2.84379	0.933957	0.356732	0.620432	-6.17078	0.921611
ENSG00000133226.18	-2.13817	5.45798	-4.79083	3.00434e-05	0.00143266	2.25042	-4.17314
ENSG00000169504.15	1.21924	5.7804	0.834813	0.409583	0.664683	-6.20233	0.824628
ENSG00000117614.10	1.1539	4.62264	3.08171	0.00404455	0.0449866	-2.40549	2.87467
ENSG00000284602.1	0.00689001	-0.126462	0.00886941	0.992975	0.99794	-6.57996	0.00880407
ENSG00000284657.1	-0.54133	-2.35759	-0.383975	0.703393	0.860534	-6.52508	-0.380744
ENSG00000117616.18	-0.57344	5.64345	-0.822173	0.416974	0.670887	-6.16822	-0.811682
ENSG00000272432.1	1.43287	-1.88932	1.13645	0.263892	0.52713	-5.98374	1.11724
ENSG00000261349.1	2.01528	-1.65021	1.3561	0.184206	0.431958	-5.70815	1.32792
ENSG00000224183.1	1.90997	-1.48364	1.6853	0.101323	0.312344	-5.28091	1.63847
ENSG00000183726.11	0.244794	5.94121	0.887349	0.382247	0.642545	-6.07376	0.873764
ENSG00000188672.19	-0.191932	0.0772823	-0.279708	0.781508	0.90297	-6.44712	-0.277354
ENSG00000204178.11	0.752712	5.24941	3.06119	0.00456079	0.0485461	-2.43531	2.83652
ENSG00000157978.12	-2.66134	3.23461	-1.89594	0.0662371	0.245123	-4.83891	-1.83682
ENSG00000225643.1	0.524954	-2.72149	0.388445	0.700192	0.858598	-6.56566	0.385062
ENSG00000117643.15	-0.305783	5.86224	-0.580505	0.565288	0.776607	-6.46607	-0.575005
ENSG00000162430.18	-1.98124	5.13305	-3.84445	0.000495882	0.0112089	-0.512352	-3.48297
ENSG00000117640.18	-0.280041	5.87414	-0.913927	0.367184	0.629537	-6.11437	-0.901761
ENSG00000127423.11	0.971105	1.34295	1.64844	0.108365	0.323121	-5.2276	1.60559
ENSG00000182749.6	-0.272006	3.2524	-0.615225	0.542497	0.763686	-6.33335	-0.609042
ENSG00000117632.23	0.00750782	9.49812	0.0174406	0.986186	0.995433	-6.55277	0.0173143
ENSG00000158006.14	-0.260597	2.52098	-0.391263	0.698145	0.857511	-6.45441	-0.387826
ENSG00000252691.1	-0.675894	-5.92105	-1.44263	0.158862	0.399753	-5.52061	-1.40891
ENSG00000158008.10	-0.613392	6.16615	-1.16829	0.251426	0.513888	-5.81837	-1.14689
ENSG00000175087.10	1.10585	4.19293	2.40787	0.0221949	0.127275	-3.86305	2.28702
ENSG00000197245.6	2.42121	0.275716	2.94173	0.006042	0.0579291	-2.69701	2.74549
ENSG00000142684.9	0.84552	3.17826	1.40482	0.170786	0.415235	-5.47924	1.36968
ENSG00000142675.18	-3.5734	0.718984	-3.17038	0.00360819	0.0416897	-2.06207	-2.91053
ENSG00000236155.7	-1.00523	0.0991424	-1.45884	0.153515	0.392738	-5.50573	-1.42723
ENSG00000130695.16	-1.04532	4.02314	-1.45757	0.154141	0.393339	-5.5115	-1.42506
ENSG00000142669.15	-1.68964	5.45665	-2.73612	0.00971364	0.0772579	-3.17862	-2.58586
ENSG00000158062.21	-1.27348	4.47704	-2.57858	0.014969	0.0995504	-3.45823	-2.43313
ENSG00000169442.9	-0.368122	0.387544	-0.233003	0.817161	0.920801	-6.37885	-0.231198
ENSG00000117682.17	-0.661263	4.92914	-2.1075	0.0423022	0.188844	-4.48839	-2.03054
ENSG00000198830.11	0.429547	5.35357	0.977886	0.335066	0.600561	-6.06041	0.96396
ENSG00000117676.14	0.0298463	3.41477	0.0373548	0.970429	0.988599	-6.50813	0.03707
ENSG00000117713.21	-1.98149	5.77853	-3.65267	0.000840401	0.0162255	-0.933118	-3.33913
ENSG00000060642.12	0.420473	3.63954	1.44203	0.160037	0.401384	-5.46742	1.40495
ENSG00000204160.12	-1.30768	4.28033	-3.15844	0.00344696	0.0404483	-2.19677	-2.92478
ENSG00000142751.15	-0.104926	4.72286	-0.464037	0.64574	0.827575	-6.40182	-0.459689
ENSG00000289554.1	0.576906	-1.42956	0.530624	0.599052	0.797059	-6.51406	0.525764
ENSG00000198746.13	-0.369055	3.70812	-0.897243	0.375819	0.63685	-6.13463	-0.885625
ENSG00000090273.14	-0.251965	6.76294	-0.598787	0.553683	0.770178	-6.31082	-0.592251
ENSG00000253368.4	-0.0501005	5.20881	-0.109712	0.913336	0.965667	-6.47597	-0.108831
ENSG00000158246.8	-1.29068	-0.803229	-1.22128	0.230195	0.489352	-5.78056	-1.19986
ENSG00000090020.11	-3.15276	5.10165	-5.41775	6.61762e-06	0.000437387	3.45337	-4.50563
ENSG00000214973.3	0.234917	-1.79205	0.179701	0.858422	0.938954	-6.64009	0.178383
ENSG00000142784.16	-2.19532	6.03403	-5.10389	1.22047e-05	0.000706901	2.84878	-4.3739
ENSG00000243659.1	-0.336431	-0.956709	-0.316056	0.753899	0.888634	-6.46881	-0.313503
ENSG00000186501.15	-0.300786	5.47308	-0.666161	0.510148	0.741026	-6.26935	-0.658608
ENSG00000241547.1	-0.744093	-2.50938	-0.367863	0.715187	0.867925	-6.57906	-0.364898
ENSG00000142733.17	-0.103906	2.9534	-0.17742	0.86032	0.939736	-6.4699	-0.175966
ENSG00000181773.7	-1.49538	2.09065	-1.93346	0.0630965	0.238449	-4.63114	-1.85851
ENSG00000158195.11	-1.32535	4.92975	-1.42752	0.162816	0.405455	-5.52516	-1.39566
ENSG00000237429.1	0.259273	-2.43747	0.160266	0.873693	0.946421	-6.5094	0.158969
ENSG00000126705.15	-2.1434	5.04182	-2.78346	0.00878978	0.0725366	-3.06734	-2.62012
ENSG00000000938.13	-0.379608	1.50993	-0.485745	0.630246	0.817415	-6.44458	-0.48138
ENSG00000235912.1	-0.780435	1.86069	-1.1095	0.274768	0.538788	-5.96395	-1.09215
ENSG00000126709.16	0.727546	4.92047	1.19013	0.243852	0.505487	-5.75111	1.16541
ENSG00000009780.16	1.04787	3.66192	3.2582	0.00265431	0.0342239	-1.99776	3.00517
ENSG00000117758.14	0.497948	6.75673	1.4923	0.144587	0.379669	-5.51202	1.45892
ENSG00000269971.1	3.16129	-3.49464	2.23948	0.0315733	0.15783	-4.25968	2.14977
ENSG00000270031.1	2.22794	-3.13902	1.01922	0.315225	0.581586	-6.05326	1.00432
ENSG00000117751.18	0.640331	5.1894	1.6476	0.109193	0.324196	-5.19195	1.60183
ENSG00000252947.1	2.48662	-4.29837	1.48902	0.145473	0.381034	-5.51457	1.45571
ENSG00000130775.16	-1.31014	2.98214	-1.27433	0.211704	0.467263	-5.69054	-1.24889
ENSG00000117748.10	0.368515	5.26279	1.17429	0.250073	0.512181	-5.77307	1.15017
ENSG00000158156.9	-0.720225	2.19372	-0.984505	0.331943	0.597228	-6.00492	-0.970208
ENSG00000158161.16	-0.714604	4.31171	-2.233	0.0323755	0.160439	-4.20836	-2.13974
ENSG00000240750.3	0.617491	-4.16475	0.41204	0.682871	0.84973	-6.50363	0.408549
ENSG00000228589.3	-6.6079	1.62948	-3.44127	0.00153491	0.024151	-1.39747	-3.168
ENSG00000169403.12	-0.191182	1.35941	-0.270205	0.789071	0.907281	-6.51452	-0.267518
ENSG00000126698.11	0.240046	6.52104	0.768425	0.447526	0.694657	-6.24549	0.759546
ENSG00000130770.18	0.178753	6.59767	0.399569	0.692404	0.854862	-6.3949	0.395594
ENSG00000130766.5	-1.02934	3.79101	-2.02138	0.0509699	0.209953	-4.61017	-1.95173
ENSG00000130772.14	0.673528	3.09829	1.61176	0.115985	0.336011	-5.38058	1.57185
ENSG00000204138.13	-1.60127	3.50078	-2.74201	0.00958942	0.0767189	-3.17304	-2.59029
ENSG00000180198.17	0.14061	2.20265	0.330818	0.7428	0.883295	-6.46777	0.328148
ENSG00000242125.3	-0.0933617	2.69631	-0.242882	0.809515	0.917535	-6.51721	-0.241052
ENSG00000200087.1	9.51646	0.0981484	7.91137	4.27142e-09	1.34612e-06	10.2221	5.87332
ENSG00000180098.9	0.106367	3.67164	0.267113	0.791228	0.907837	-6.43327	0.264716
ENSG00000197989.15	-0.501967	2.22579	-0.804213	0.427428	0.678592	-6.14052	-0.7936
ENSG00000221539.1	-0.796148	-2.79227	-0.391059	0.698194	0.857511	-6.38989	-0.387759
ENSG00000120656.14	0.352821	3.56624	0.926657	0.360445	0.62357	-6.15365	0.914518
ENSG00000229388.1	0.646964	-1.54157	0.287299	0.775575	0.900344	-6.62629	0.28509
ENSG00000162419.13	0.799347	3.44093	3.07166	0.00417403	0.0458638	-2.4527	2.8647
ENSG00000198492.16	1.00293	5.50638	3.14286	0.00339623	0.0399843	-2.25009	2.92939
ENSG00000116329.12	0.598108	4.70193	0.831649	0.411238	0.665899	-6.30492	0.821717
ENSG00000159023.22	0.401428	4.58731	0.92003	0.363848	0.626415	-6.17345	0.908057
ENSG00000253304.2	0.126797	1.81423	0.150462	0.881367	0.949813	-6.42811	0.149237
ENSG00000116350.18	-0.495802	5.70867	-2.3784	0.0230254	0.130414	-3.94378	-2.27301
ENSG00000116353.16	-0.692682	4.83908	-1.64817	0.110007	0.325883	-5.14701	-1.59816
ENSG00000060656.20	-0.703257	5.34425	-1.45116	0.157759	0.398993	-5.43216	-1.41265
ENSG00000186056.10	-0.823417	0.572364	-0.667039	0.509709	0.740783	-6.22569	-0.659291
ENSG00000162511.8	-0.0977972	3.97792	-0.166097	0.869319	0.94416	-6.46982	-0.164524
ENSG00000162512.16	-1.43183	7.57432	-2.6079	0.0132995	0.0926245	-3.47559	-2.47565
ENSG00000134644.16	0.347408	6.87486	0.887884	0.380658	0.641149	-6.19563	0.876685
ENSG00000084628.10	-2.32925	3.09766	-2.84202	0.00783288	0.0676165	-2.85859	-2.65919
ENSG00000060688.13	0.340512	4.21847	0.943679	0.351894	0.615553	-6.18553	0.930922
ENSG00000229447.2	0.568108	-2.64554	0.330044	0.74336	0.883357	-6.54839	0.327407
ENSG00000121766.16	0.0334201	6.16221	0.0962802	0.923895	0.968799	-6.50899	0.0955281
ENSG00000229044.1	1.32871	-1.03645	1.17766	0.247754	0.509785	-5.80268	1.15582
ENSG00000121769.8	-0.13884	6.55276	-0.293387	0.771257	0.898237	-6.43977	-0.290731
ENSG00000142910.16	-0.486241	2.54749	-0.50663	0.615633	0.808441	-6.40643	-0.502049
ENSG00000121764.12	-0.232761	-0.15254	-0.172774	0.863939	0.941181	-6.46554	-0.171362
ENSG00000162517.13	-0.763748	6.26954	-2.05528	0.0477932	0.202428	-4.52995	-1.9792
ENSG00000084636.18	-1.42671	5.99002	-1.84584	0.0750999	0.263395	-4.84638	-1.77985
ENSG00000121753.13	-1.12839	7.98976	-1.98042	0.0567715	0.2236	-4.62761	-1.90507
ENSG00000266580.1	1.94782	-4.92952	0.903229	0.372571	0.633874	-6.27136	0.891669
ENSG00000269967.1	0.583923	-3.41297	0.513515	0.610823	0.805479	-6.45306	0.508899
ENSG00000184007.22	-0.168864	7.51525	-0.200838	0.841992	0.932521	-6.5908	-0.199346
ENSG00000121774.18	-0.680095	6.30609	-2.97138	0.00532694	0.0537764	-2.66207	-2.78657
ENSG00000121775.18	-0.558555	3.32284	-1.26463	0.214688	0.470548	-5.7129	-1.24078
ENSG00000266203.1	3.59075	-5.24384	1.79582	0.0811489	0.274543	-5.13225	1.74406
ENSG00000025800.14	0.259817	6.695	0.735413	0.467638	0.709657	-6.23174	0.726328
ENSG00000084652.16	0.0841236	5.27739	0.272543	0.786804	0.905768	-6.54898	0.270463
ENSG00000160050.16	1.0281	2.86033	2.05373	0.0475212	0.201744	-4.61158	1.98162
ENSG00000224066.1	-1.5926	-0.00170335	-1.23263	0.227404	0.486041	-5.73682	-1.20707
ENSG00000160051.12	0.128273	2.41454	0.30392	0.763037	0.89316	-6.49682	0.301496
ENSG00000160055.20	-0.312797	3.10668	-0.525512	0.602813	0.799793	-6.35843	-0.520359
ENSG00000084623.12	-0.000854682	6.37859	-0.00284659	0.997745	0.999557	-6.56876	-0.00282628
ENSG00000220785.8	-1.53005	1.72303	-2.12507	0.0421938	0.18867	-4.30935	-2.0316
ENSG00000183615.6	0.422846	-2.25275	0.213752	0.832	0.92831	-6.56279	0.212137
ENSG00000116478.12	0.0764593	3.58104	0.134223	0.894089	0.95678	-6.49042	0.133132
ENSG00000175130.7	-1.54839	7.03828	-1.39338	0.172313	0.4173	-5.6533	-1.36481
ENSG00000225828.2	-0.53628	1.12647	-0.704771	0.486739	0.724385	-6.14481	-0.695504
ENSG00000160058.19	-0.398735	6.74441	-1.37998	0.176427	0.422372	-5.68112	-1.35184
ENSG00000160062.15	0.944191	2.51365	2.03898	0.0499777	0.207477	-4.54802	1.96015
ENSG00000176261.16	-0.282961	3.96167	-0.689714	0.49511	0.730256	-6.28905	-0.682204
ENSG00000162521.19	0.446949	7.07287	1.6737	0.104096	0.316592	-5.14623	1.62531
ENSG00000162520.15	1.00347	2.38224	1.9389	0.0614188	0.234751	-4.76455	1.87047
ENSG00000162522.11	-2.42532	5.04647	-3.41783	0.00165871	0.0254184	-1.58111	-3.14538
ENSG00000134684.13	-0.197083	7.11637	-0.576823	0.567806	0.778256	-6.38635	-0.571285
ENSG00000116497.18	0.0316963	3.93339	0.0676413	0.946469	0.978208	-6.54939	0.0671412
ENSG00000160097.20	0.0574453	5.41845	0.128874	0.898269	0.958526	-6.48344	0.127849
ENSG00000121905.10	-0.461924	7.41561	-0.822862	0.417002	0.670887	-6.1406	-0.811633
ENSG00000121900.19	-0.270227	4.19	-0.493165	0.625448	0.814733	-6.32825	-0.488144
ENSG00000116514.17	-0.409548	4.78777	-1.01113	0.318887	0.585263	-6.07516	-0.996747
ENSG00000004455.18	-0.616154	5.29231	-1.3161	0.196957	0.449144	-5.6808	-1.29027
ENSG00000142920.17	-1.41111	5.22064	-3.49343	0.00151029	0.0239542	-1.40945	-3.1727
ENSG00000278997.1	0.0108286	-1.3993	0.00823441	0.993477	0.998006	-6.59326	0.00817515
ENSG00000116525.14	-1.72573	3.24053	-2.33789	0.0252388	0.137589	-4.02489	-2.23773
ENSG00000160094.15	-1.56964	4.74957	-4.81937	2.94245e-05	0.0014187	2.00691	-4.17788
ENSG00000270115.1	-0.693123	-3.12233	-0.402617	0.689744	0.853787	-6.51661	-0.399203
ENSG00000134686.20	-1.17176	6.07356	-2.74505	0.00997144	0.078299	-3.13593	-2.57682
ENSG00000284154.1	-0.193157	-4.06961	-0.0800594	0.936647	0.973724	-6.6038	-0.0794854
ENSG00000222112.1	-0.135711	-2.45056	-0.101761	0.919557	0.96724	-6.58256	-0.100992
ENSG00000121903.15	0.524953	3.2955	0.912346	0.368649	0.630816	-6.13232	0.899007
ENSG00000121904.19	-1.44496	4.67243	-2.33796	0.0258746	0.139856	-3.99471	-2.22809
ENSG00000163866.9	-0.060573	5.55588	-0.167819	0.867783	0.943214	-6.48511	-0.166476
ENSG00000189280.3	-0.063597	0.070365	-0.066217	0.947635	0.97869	-6.44965	-0.0656773
ENSG00000187513.9	-1.26518	0.476511	-1.08017	0.288314	0.552998	-5.8322	-1.06183
ENSG00000116544.12	-0.705132	6.28628	-0.880592	0.384649	0.64449	-6.15867	-0.869363
ENSG00000163867.17	1.04949	3.56795	2.30165	0.0274155	0.144978	-4.17629	2.20555
ENSG00000197056.11	2.22547	1.89469	2.96754	0.00538938	0.0541803	-2.71518	2.78279
ENSG00000116560.12	-0.34932	7.23324	-0.999832	0.325341	0.590529	-5.98823	-0.983541
ENSG00000146463.12	0.702706	6.52594	2.01421	0.0528728	0.215101	-4.57449	1.93596
ENSG00000201542.1	-0.0925253	-5.05515	-0.0554865	0.956079	0.98214	-6.57143	-0.0550749
ENSG00000229994.1	0.357562	-1.80324	0.372827	0.711658	0.865451	-6.48488	0.36963
ENSG00000142687.18	-0.623348	6.79641	-1.82024	0.0772993	0.266843	-4.98338	-1.76658
ENSG00000020129.16	-1.17028	9.58732	-1.6694	0.1051	0.318245	-5.14639	-1.62062
ENSG00000116819.9	-2.82532	1.5162	-2.75934	0.0100795	0.078756	-3.02278	-2.57309
ENSG00000126067.12	-0.242206	6.26781	-1.0925	0.282249	0.546771	-5.94977	-1.07528
ENSG00000142686.8	-0.0638342	7.62759	-0.167103	0.868348	0.943532	-6.4892	-0.165757
ENSG00000092853.14	0.555819	2.25099	0.75499	0.455556	0.70078	-6.24111	0.746185
ENSG00000134698.11	0.323596	4.71698	0.850402	0.400925	0.657796	-6.20947	0.83997
ENSG00000092847.13	-0.19838	6.18981	-0.618015	0.540561	0.762702	-6.39551	-0.611965
ENSG00000126070.20	0.945437	5.0829	2.06377	0.0465056	0.199146	-4.62788	1.99077
ENSG00000092850.12	-0.0315968	-0.429602	-0.0379118	0.969973	0.988521	-6.55521	-0.0376416
ENSG00000116863.11	-0.321369	4.28317	-0.72349	0.474259	0.714894	-6.26687	-0.715566
ENSG00000171812.13	-0.0700636	0.372862	-0.0789489	0.937533	0.974233	-6.60145	-0.078371
ENSG00000054116.12	0.41511	5.58855	1.5959	0.120197	0.342463	-5.27658	1.55395
ENSG00000116871.16	-0.978905	7.48038	-2.4906	0.0184716	0.113337	-3.66082	-2.35603
ENSG00000054118.15	0.700996	6.86246	2.31093	0.0268688	0.143307	-4.08131	2.21342
ENSG00000214193.11	-1.92137	3.86415	-3.12554	0.00357283	0.0413579	-2.2824	-2.9136
ENSG00000142694.7	2.82602	0.364205	2.73563	0.00996689	0.0782984	-3.23473	2.57698
ENSG00000196182.11	-1.14822	4.77224	-2.76384	0.0091702	0.0744735	-3.11266	-2.60564
ENSG00000181817.6	-1.44914	4.03427	-2.71507	0.0106485	0.0814753	-3.15085	-2.55403
ENSG00000116885.18	0.131424	4.31101	0.356325	0.723909	0.872855	-6.43482	0.353239
ENSG00000201448.1	2.4517	-1.76303	1.82601	0.0765407	0.265706	-5.07236	1.77112
ENSG00000116898.12	0.0388774	5.01346	0.0953391	0.924592	0.969021	-6.59035	0.0946516
ENSG00000119535.18	-1.14417	2.02499	-1.84068	0.0760368	0.26488	-4.87775	-1.77416
ENSG00000163873.10	-0.797291	6.00785	-1.33205	0.192864	0.444262	-5.61282	-1.30215
ENSG00000284650.1	-0.633868	-1.60902	-0.382713	0.704332	0.861013	-6.4194	-0.379479
ENSG00000223944.2	-2.70515	0.413973	-2.99424	0.00555401	0.0551722	-2.56939	-2.77301
ENSG00000233621.3	-0.371945	0.473483	-0.302252	0.764403	0.89399	-6.39042	-0.299704
ENSG00000163875.16	0.191478	6.38045	0.680797	0.500538	0.734603	-6.31628	0.673643
ENSG00000263675.1	1.1343	-3.08759	0.578067	0.566919	0.777672	-6.4684	0.572595
ENSG00000163877.11	0.451667	4.03136	1.43335	0.162326	0.404743	-5.49318	1.39729
ENSG00000163879.11	-0.510714	3.07841	-1.18588	0.246095	0.507957	-5.77179	-1.15989
ENSG00000134697.13	0.651845	4.6816	1.75025	0.0888374	0.290579	-5.11575	1.70156
ENSG00000116922.15	0.721896	4.03229	2.88628	0.00663228	0.061058	-2.8803	2.71476
ENSG00000134690.11	0.167762	-0.266104	0.211221	0.833975	0.929067	-6.47725	0.209606
ENSG00000183317.17	-0.787982	5.044	-1.24135	0.223579	0.481788	-5.73738	-1.21707
ENSG00000200421.1	-2.23017	-5.45531	-1.4757	0.148952	0.386157	-5.57661	-1.44324
ENSG00000185090.15	-0.35318	4.92307	-0.820094	0.418501	0.671907	-6.14464	-0.809025
ENSG00000196449.4	0.333146	3.29617	1.06316	0.295035	0.560994	-5.97889	1.04714
ENSG00000197982.14	0.243653	5.47644	0.371602	0.712428	0.866041	-6.50336	0.368597
ENSG00000188786.10	-0.966619	4.09717	-1.54284	0.132392	0.361032	-5.38158	-1.50473
ENSG00000204084.13	-0.290183	4.27326	-0.945364	0.351738	0.615379	-6.06097	-0.931223
ENSG00000183431.12	0.124939	5.72004	0.487923	0.628881	0.816613	-6.38633	0.483303
ENSG00000212541.1	-2.52484	-4.36947	-1.19195	0.241498	0.502188	-5.85134	-1.17125
ENSG00000183386.10	-1.42374	2.24988	-3.27884	0.00244015	0.0327337	-1.86183	-3.03067
ENSG00000183520.12	0.367139	4.29529	1.22555	0.229009	0.488121	-5.77418	1.20291
ENSG00000185668.8	-0.277737	2.36296	-0.304169	0.762812	0.893089	-6.45225	-0.301791
ENSG00000224592.5	-3.67775	0.257713	-3.53546	0.00116704	0.020221	-1.16174	-3.24681
ENSG00000116954.8	-0.558086	3.7812	-1.02537	0.312241	0.578979	-6.02663	-1.01053
ENSG00000228436.4	-0.58064	1.56455	-1.03677	0.30782	0.57485	-5.94541	-1.01981
ENSG00000214114.9	1.65447	0.580843	2.73129	0.00987238	0.0778399	-3.22123	2.58027
ENSG00000158315.11	-0.864202	1.59434	-0.514719	0.60998	0.804974	-6.52037	-0.510102
ENSG00000174574.16	0.304827	6.03732	1.12512	0.268479	0.531701	-5.90455	1.10657
ENSG00000168653.11	0.0918242	7.23877	0.186037	0.853488	0.937216	-6.617	0.18467
ENSG00000127603.32	0.265579	9.19942	0.564093	0.576443	0.783721	-6.37027	0.558587
ENSG00000183682.8	-0.375795	3.34918	-0.653038	0.518331	0.746515	-6.28484	-0.645921
ENSG00000237624.1	-0.130942	-1.62483	-0.0901921	0.928747	0.970789	-6.49825	-0.0894214
ENSG00000243970.4	-1.7071	2.96085	-2.41841	0.0220288	0.126787	-3.78147	-2.28987
ENSG00000090621.15	-0.609517	5.32556	-2.80072	0.00896686	0.0735512	-2.99917	-2.61332
ENSG00000163909.8	-1.12715	0.768802	-1.49941	0.144561	0.379669	-5.38225	-1.45901
ENSG00000116981.4	0.22562	4.76102	0.51113	0.613086	0.806636	-6.36439	0.505673
ENSG00000116983.13	0.472987	8.61587	0.923504	0.362065	0.625101	-6.15091	0.911437
ENSG00000084072.17	-0.233031	5.07592	-0.702039	0.487735	0.725133	-6.24789	-0.693916
ENSG00000116985.12	-1.12863	1.77253	-1.33292	0.191888	0.442998	-5.62238	-1.30502
ENSG00000198754.5	-0.713236	-0.457319	-0.656478	0.5164	0.745143	-6.20451	-0.648905
ENSG00000043514.17	0.62641	4.00932	1.77485	0.0846752	0.28184	-5.06084	1.72418
ENSG00000202222.1	1.24898	-4.1649	1.07827	0.288857	0.553555	-5.98281	1.06063
ENSG00000116990.11	0.876414	0.985678	1.61315	0.116055	0.33616	-5.26474	1.57155
ENSG00000168389.18	-0.330953	3.97148	-0.601295	0.551926	0.769173	-6.30446	-0.594877
ENSG00000228477.1	-3.18774	-2.21168	-1.51263	0.140096	0.372814	-5.40142	-1.47543
ENSG00000131236.18	0.244132	7.24366	0.907303	0.371434	0.632782	-6.06889	0.893791
ENSG00000131238.18	0.0351827	7.37658	0.127634	0.899231	0.958941	-6.49707	0.126633
ENSG00000117000.9	2.35377	5.51923	5.68002	2.28277e-06	0.000193902	4.23629	4.72663
ENSG00000207508.1	1.21621	-4.88796	0.675679	0.503682	0.736833	-6.40954	0.668707
ENSG00000259943.1	0.570491	3.51666	1.68506	0.100905	0.31185	-5.18794	1.64048
ENSG00000084073.10	1.28983	5.03975	2.4077	0.0218627	0.126403	-3.86475	2.29275
ENSG00000049089.15	-1.19192	5.38889	-0.893245	0.378126	0.638759	-6.12504	-0.881355
ENSG00000084070.12	-0.786586	7.31842	-2.04419	0.0488605	0.204439	-4.55549	-1.96981
ENSG00000187801.15	0.169855	2.76806	0.303334	0.763429	0.893427	-6.63212	0.300981
ENSG00000260920.2	-0.928075	2.41628	-2.34098	0.0260056	0.140171	-3.97042	-2.22613
ENSG00000279667.1	-1.73898	-1.28747	-1.34239	0.188111	0.437744	-5.63256	-1.31619
ENSG00000187815.10	0.433835	2.15726	1.14326	0.262079	0.525236	-5.82174	1.12149
ENSG00000238287.1	-1.58357	-1.89884	-1.20509	0.237091	0.497832	-5.76106	-1.18229
ENSG00000164002.12	1.32415	2.72738	3.54358	0.00114083	0.0199417	-1.31241	3.25327
ENSG00000117010.17	1.16246	2.13826	2.37563	0.0232831	0.131096	-3.96136	2.26876
ENSG00000286838.1	1.54338	-2.00721	1.17651	0.247659	0.509726	-5.96977	1.15605
ENSG00000117016.10	-0.597614	9.24577	-0.97749	0.335026	0.600539	-6.1582	-0.964041
ENSG00000287743.1	-0.129766	-0.217986	-0.127603	0.899325	0.958995	-6.4865	-0.126514
ENSG00000272145.1	0.131948	0.950034	0.215538	0.830605	0.927801	-6.61193	0.213926
ENSG00000066136.21	-0.329812	5.31133	-1.0787	0.288491	0.553196	-5.94083	-1.06144
ENSG00000198974.3	5.12819	-4.46031	3.0734	0.00409683	0.0454054	-2.4506	2.87061
ENSG00000207962.1	-0.0353246	-4.99793	-0.0223039	0.982342	0.99386	-6.54128	-0.0221325
ENSG00000117013.17	-3.2469	3.02744	-3.41112	0.00172074	0.0260205	-1.54238	-3.13463
ENSG00000179862.7	0.811917	2.38043	1.12106	0.270997	0.534739	-5.81214	1.10077
ENSG00000171793.17	-0.83575	4.51175	-2.14162	0.0404914	0.183511	-4.33072	-2.0487
ENSG00000010803.17	-0.311607	4.99091	-0.94431	0.351476	0.615267	-6.18983	-0.93173
ENSG00000204060.8	-2.80523	0.242099	-1.97734	0.0559251	0.221399	-4.61498	-1.91162
ENSG00000127124.16	-2.5332	4.25036	-4.4959	7.37962e-05	0.00281602	1.22509	-3.9637
ENSG00000198815.9	-0.381584	6.16334	-1.10471	0.276948	0.54097	-5.94293	-1.0872
ENSG00000177181.15	-0.13898	6.64021	-0.40575	0.688002	0.85288	-6.38474	-0.401567
ENSG00000066185.13	-0.00478258	1.45236	-0.00865536	0.993148	0.99794	-6.49113	-0.008588
ENSG00000127125.9	0.265465	4.57716	0.932941	0.357233	0.620964	-6.2011	0.92065
ENSG00000186409.19	0.730805	4.29513	2.40834	0.0215149	0.125326	-3.89525	2.29882
ENSG00000236876.3	-0.123001	-0.40064	-0.0813292	0.935687	0.973424	-6.57532	-0.080692
ENSG00000200254.1	0.611237	-4.97872	0.335465	0.739277	0.881483	-6.5678	0.332811
ENSG00000171960.12	-0.33169	4.09517	-1.02328	0.314323	0.580562	-5.9391	-1.00619
ENSG00000234917.2	0.608818	-0.477613	0.672589	0.505724	0.7382	-6.24296	0.665511
ENSG00000065978.19	0.547679	5.93091	1.11179	0.274437	0.538577	-5.89496	1.0929
ENSG00000117385.16	-0.525845	2.9578	-0.911869	0.369393	0.631333	-6.02995	-0.897611
ENSG00000164008.17	-0.439239	3.00695	-1.05312	0.300438	0.566753	-5.95323	-1.03549
ENSG00000177868.12	-0.285177	3.64737	-0.637693	0.528319	0.753555	-6.2549	-0.630575
ENSG00000164010.15	0.272191	3.02033	0.766205	0.448685	0.695463	-6.35451	0.75761
ENSG00000164011.18	-0.33236	2.32735	-0.8562	0.397743	0.655619	-6.183	-0.845659
ENSG00000225099.1	-0.246774	2.45877	-0.515227	0.609629	0.804783	-6.42973	-0.510603
ENSG00000117394.24	-0.246167	6.15402	-0.617739	0.541572	0.763283	-6.28044	-0.610437
ENSG00000284138.1	0.237884	-3.73301	0.109589	0.913364	0.965667	-6.62396	0.108796
ENSG00000227533.7	-0.571722	1.01346	-0.942023	0.353856	0.617523	-6.11467	-0.927136
ENSG00000117395.13	0.266874	5.89759	0.867728	0.392058	0.651085	-6.12642	0.85589
ENSG00000243710.8	-0.204485	1.50739	-0.336249	0.738899	0.881338	-6.44762	-0.333312
ENSG00000179178.11	-1.66172	3.30062	-0.990338	0.328797	0.59383	-6.12903	-0.976539
ENSG00000066056.14	-0.219368	3.70432	-0.360248	0.721194	0.871196	-6.43806	-0.356864
ENSG00000117400.18	-2.57379	0.282775	-1.64262	0.110003	0.325883	-5.05289	-1.59818
ENSG00000117399.14	-0.041549	-0.468615	-0.0331472	0.973756	0.989455	-6.46818	-0.0328977
ENSG00000066322.15	-1.9774	4.94392	-1.29446	0.204193	0.457657	-5.79512	-1.26969
ENSG00000288772.1	0.647628	-2.42281	0.330284	0.743157	0.883357	-6.56392	0.327675
ENSG00000159479.17	0.110762	4.97842	0.396079	0.69476	0.856381	-6.40784	0.392403
ENSG00000198198.17	-1.92223	5.41626	-4.26015	0.000160813	0.00503149	0.514631	-3.77375
ENSG00000178922.18	-0.256619	3.56679	-0.399085	0.692577	0.854916	-6.38134	-0.39536
ENSG00000142949.17	-0.459816	7.38513	-0.791647	0.433927	0.683851	-6.25359	-0.782489
ENSG00000066135.13	-0.289749	4.60578	-0.926467	0.361024	0.62417	-6.08317	-0.913415
ENSG00000283414.1	-2.63787	-5.15349	-1.48965	0.145261	0.380666	-5.53932	-1.45648
ENSG00000233674.2	-3.978	-4.48654	-2.32504	0.026783	0.14313	-4.03795	-2.21467
ENSG00000237950.3	-3.99878	0.212416	-3.49066	0.00140185	0.0228852	-1.36641	-3.19427
ENSG00000288573.2	-1.34235	-0.82329	-1.88336	0.0694305	0.251799	-4.82406	-1.81561
ENSG00000117408.11	-1.31277	6.62753	-1.98324	0.0552284	0.220074	-4.70419	-1.91707
ENSG00000132768.14	-0.757199	4.18412	-2.21696	0.0342857	0.165899	-4.18388	-2.1167
ENSG00000117410.14	0.482252	7.13427	1.05325	0.300468	0.566753	-5.93594	1.03543
ENSG00000117411.18	0.10953	6.26414	0.257886	0.798098	0.911388	-6.47983	0.255809
ENSG00000159214.13	-0.28508	3.70894	-0.428225	0.671614	0.843547	-6.33939	-0.423934
ENSG00000196517.13	-1.2829	3.64666	-1.40638	0.168426	0.412295	-5.59686	-1.37728
ENSG00000178028.14	-0.775939	5.21727	-2.04034	0.0499536	0.20746	-4.5246	-1.96036
ENSG00000117419.16	-0.0729064	6.67525	-0.199858	0.842788	0.932804	-6.51162	-0.198329
ENSG00000233602.1	-1.09585	-2.25378	-0.722921	0.474732	0.715289	-6.29648	-0.714801
ENSG00000187147.18	-0.465367	7.32775	-1.41702	0.166767	0.41046	-5.50394	-1.38267
ENSG00000263381.1	-1.76131	-5.17929	-0.794776	0.432093	0.682492	-6.31686	-0.785615
ENSG00000126106.14	-0.523364	3.15304	-1.38347	0.176273	0.422293	-5.52573	-1.35232
ENSG00000198520.12	-0.481395	1.43245	-0.68852	0.496459	0.731007	-6.20598	-0.680071
ENSG00000199377.1	7.9166	-4.68465	4.79829	3.18553e-05	0.00149934	2.02339	4.15978
ENSG00000200169.1	5.13269	-3.79759	3.54721	0.00121396	0.0207717	-1.31291	3.23558
ENSG00000225721.5	-2.12083	-1.72071	-2.02854	0.0501696	0.207904	-4.61268	-1.95852
ENSG00000142937.12	-0.152393	7.61979	-0.298548	0.767055	0.895838	-6.52538	-0.29623
ENSG00000200913.1	0.952605	-3.35258	0.415059	0.680629	0.848104	-6.53816	0.411605
ENSG00000142959.5	-0.741552	0.0106385	-0.488734	0.628269	0.816551	-6.33712	-0.484164
ENSG00000173846.13	-1.06663	2.29993	-1.87873	0.0704438	0.253904	-4.76168	-1.80905
ENSG00000222009.9	-1.26025	0.661594	-1.60226	0.118319	0.339426	-5.29177	-1.56187
ENSG00000117425.14	-3.75111	2.67004	-4.97852	2.42682e-05	0.00121313	2.35105	-4.2215
ENSG00000226499.1	1.90448	-3.23106	0.830638	0.41193	0.666475	-6.2734	0.820501
ENSG00000070785.17	0.486426	4.7224	1.33897	0.190372	0.440839	-5.60531	1.30948
ENSG00000126107.15	-2.01725	4.68968	-5.68362	3.49285e-06	0.000264641	4.10549	-4.63948
ENSG00000126088.14	-0.0725445	6.09872	-0.195771	0.845956	0.933888	-6.61544	-0.194281
ENSG00000162415.7	0.561752	3.52534	1.4016	0.169843	0.414023	-5.65116	1.37271
ENSG00000281912.1	1.19343	-0.47518	1.25977	0.216076	0.472118	-5.84885	1.23703
ENSG00000186603.7	0.610076	-0.122438	0.62852	0.534431	0.758119	-6.31086	0.621257
ENSG00000132773.12	-0.674506	2.7131	-1.80719	0.0793236	0.270911	-5.03439	-1.75462
ENSG00000070759.17	-1.71081	2.50984	-1.42356	0.163427	0.406092	-5.5831	-1.39364
ENSG00000280670.3	0.273287	1.24537	0.414775	0.681569	0.848838	-6.39326	0.410324
ENSG00000132763.15	0.349536	3.79609	0.683483	0.499367	0.733734	-6.25997	0.675486
ENSG00000117450.15	0.611261	7.49009	1.33071	0.192655	0.444015	-5.63658	1.30277
ENSG00000117448.14	-0.566778	5.22947	-1.37537	0.177781	0.424325	-5.63154	-1.34762
ENSG00000281133.1	-5.44894	-3.53065	-2.14505	0.0389582	0.17906	-4.36116	-2.06463
ENSG00000280836.1	-2.64969	-3.37434	-1.30323	0.201104	0.453916	-5.69552	-1.27841
ENSG00000289407.1	-2.10639	-0.701402	-2.48196	0.0190323	0.115667	-3.60788	-2.3449
ENSG00000132780.17	-1.49278	5.54243	-3.10207	0.00387209	0.0437444	-2.34826	-2.8884
ENSG00000159592.11	0.407398	5.89486	1.35673	0.185182	0.433454	-5.57221	1.32497
ENSG00000225447.1	1.85502	-2.70421	1.21151	0.233805	0.493648	-5.93855	1.19062
ENSG00000234329.1	1.26437	-1.65618	1.04706	0.302375	0.569003	-6.04773	1.03135
ENSG00000159596.7	0.213779	3.6225	0.756452	0.454719	0.70014	-6.22193	0.747571
ENSG00000197429.11	-0.0358481	3.34918	-0.0634202	0.949838	0.979709	-6.53164	-0.0629103
ENSG00000230896.1	-0.569413	0.453307	-0.905208	0.371536	0.632894	-6.22283	-0.8936
ENSG00000086015.23	-1.65693	5.68029	-4.14405	0.000208017	0.00607159	0.262141	-3.70908
ENSG00000117461.15	0.051389	5.27153	0.156093	0.876996	0.948126	-6.4642	0.154778
ENSG00000117472.10	-1.50688	0.188034	-1.47478	0.149673	0.38718	-5.35715	-1.44069
ENSG00000085998.15	-0.899635	6.38003	-2.25174	0.0310241	0.156001	-4.16859	-2.15676
ENSG00000171357.6	-0.729277	3.11331	-1.38996	0.173518	0.418494	-5.70017	-1.36099
ENSG00000132128.18	-0.690435	5.90736	-2.01744	0.0517998	0.212237	-4.60291	-1.94479
ENSG00000173660.12	0.405501	7.28529	0.958163	0.345368	0.609084	-6.03857	0.943612
ENSG00000117481.11	-0.486516	4.27501	-1.38052	0.178362	0.424852	-5.55453	-1.34582
ENSG00000117480.16	-0.686124	5.1856	-1.11419	0.273847	0.537838	-5.86376	-1.09425
ENSG00000282881.2	0.11776	-0.719286	0.0806396	0.936221	0.973569	-6.4737	0.080021
ENSG00000162456.10	-1.97122	0.721489	-2.2313	0.0327584	0.1615	-4.0509	-2.13503
ENSG00000079277.22	-1.0895	4.52062	-1.90129	0.0656784	0.24401	-4.81693	-1.84061
ENSG00000142961.16	0.11763	2.78437	0.211245	0.834137	0.929067	-6.46219	0.209399
ENSG00000123472.13	-0.0192582	7.08416	-0.0696428	0.944927	0.977658	-6.48653	-0.0690783
ENSG00000159658.15	-0.647025	6.41245	-1.08393	0.28665	0.551172	-5.90993	-1.0655
ENSG00000186377.8	-0.136677	4.5814	-0.318355	0.752339	0.887855	-6.43564	-0.315557
ENSG00000186160.5	1.09044	0.353012	1.00695	0.321067	0.587331	-6.07159	0.992268
ENSG00000225506.2	-1.01153	-0.757384	-0.994463	0.326891	0.591958	-6.12317	-0.980396
ENSG00000224805.2	0.946777	-1.5173	0.759666	0.452985	0.698741	-6.20587	0.750448
ENSG00000162367.12	0.0261559	1.86074	0.0485015	0.961671	0.984489	-6.49685	0.0480568
ENSG00000123473.17	0.915697	2.10534	2.24783	0.0317835	0.158476	-4.18012	2.14712
ENSG00000162368.14	1.33467	6.40883	2.62866	0.0126527	0.0899717	-3.42733	2.4934
ENSG00000132122.12	0.871402	3.36231	1.52826	0.13548	0.365691	-5.45803	1.49284
ENSG00000224986.2	-0.101453	-1.10049	-0.0834788	0.933959	0.972882	-6.59273	-0.0828645
ENSG00000235105.1	-1.17786	0.196031	-1.52954	0.135106	0.365066	-5.46656	-1.49427
ENSG00000186094.18	-0.258987	4.45358	-0.698524	0.489758	0.726749	-6.27966	-0.690694
ENSG00000162373.13	0.292036	4.54565	0.745669	0.461564	0.704924	-6.19272	0.736274
ENSG00000225623.1	4.51238	-2.47125	3.5481	0.00112627	0.0198146	-1.11442	3.25692
ENSG00000237478.2	3.18471	-3.04511	2.60381	0.0134302	0.0931846	-3.47296	2.47215
ENSG00000162374.18	0.394299	7.00006	1.13839	0.263272	0.526293	-5.87095	1.11869
ENSG00000230828.1	1.57582	-3.63812	0.887503	0.380858	0.641351	-6.24437	0.876316
ENSG00000237337.1	1.69463	-1.64668	1.32418	0.194519	0.446124	-5.75958	1.29733
ENSG00000185104.21	0.276583	6.09715	1.24496	0.22199	0.479695	-5.74519	1.22125
ENSG00000123080.12	0.819443	2.33894	1.33238	0.192505	0.443716	-5.61765	1.3032
ENSG00000123091.5	0.839505	7.93359	2.22002	0.032991	0.162012	-4.2822	2.13219
ENSG00000085831.16	-0.222846	2.86841	-0.449773	0.656002	0.834196	-6.36879	-0.44544
ENSG00000085832.17	0.458732	8.10219	0.999403	0.324707	0.590217	-6.03336	0.984831
ENSG00000117859.19	0.162183	5.21746	0.417095	0.679266	0.847135	-6.43953	0.413464
ENSG00000078618.23	-0.399709	7.22162	-1.70948	0.0970109	0.304621	-5.1003	-1.65952
ENSG00000169213.7	-0.0374953	5.97603	-0.0514535	0.95928	0.983598	-6.5073	-0.0510566
ENSG00000117862.13	0.504341	1.82978	0.966248	0.340813	0.605175	-6.18214	0.952561
ENSG00000198841.4	0.769866	1.07562	1.62603	0.112902	0.331137	-5.34003	1.58528
ENSG00000134717.18	0.327679	5.80507	0.808738	0.424177	0.676127	-6.22814	0.799196
ENSG00000157077.16	0.374375	7.27719	1.13749	0.264037	0.5272	-5.85467	1.1169
ENSG00000213735.2	-0.854464	-3.69964	-0.648828	0.520717	0.748133	-6.37988	-0.642241
ENSG00000154222.15	-1.268	4.45466	-2.14012	0.0396694	0.181335	-4.37908	-2.05718
ENSG00000272100.1	-1.11271	-2.61235	-0.57533	0.568756	0.77862	-6.425	-0.569884
ENSG00000287078.1	0.53593	-1.39771	0.551414	0.584849	0.788098	-6.50569	0.546316
ENSG00000224680.4	-0.505464	-1.51807	-0.476664	0.63656	0.821288	-6.52534	-0.472514
ENSG00000134748.13	0.00595609	4.77547	0.0185015	0.985371	0.995165	-6.46643	0.0183357
ENSG00000134744.14	0.580877	5.01646	1.63283	0.111459	0.328366	-5.30595	1.59167
ENSG00000116157.6	0.294391	1.29097	0.607942	0.547165	0.766482	-6.37296	0.602014
ENSG00000162377.6	0.0219547	5.19998	0.0671607	0.946918	0.978414	-6.46792	0.0665777
ENSG00000162378.13	1.20606	7.33091	2.17961	0.0366123	0.172212	-4.29942	2.09006
ENSG00000228929.1	0.877869	1.91526	0.968256	0.340067	0.604394	-5.99271	0.954032
ENSG00000121310.17	-1.13018	3.88884	-1.66823	0.104675	0.317611	-5.16706	-1.6226
ENSG00000231866.2	0.742159	-4.10567	0.284284	0.777897	0.901384	-6.58156	0.28206
ENSG00000116171.19	0.401051	6.06071	1.31984	0.196272	0.448411	-5.64495	1.29225
ENSG00000264834.1	-2.13237	-3.00763	-1.16822	0.250607	0.512946	-5.93945	-1.14888
ENSG00000236360.2	-2.32735	-1.97129	-1.84548	0.0735616	0.260232	-4.9077	-1.78933
ENSG00000174348.14	-0.877796	1.42544	-1.38307	0.175393	0.421148	-5.63614	-1.35508
ENSG00000157184.7	0.0055125	3.0192	0.00873243	0.993091	0.99794	-6.5038	0.0086596
ENSG00000236723.2	-0.74872	0.00923491	-0.752146	0.457356	0.70205	-6.18076	-0.743208
ENSG00000162384.14	-0.175236	4.969	-0.45547	0.652353	0.831843	-6.34395	-0.450495
ENSG00000162385.11	-0.844364	3.11953	-2.55593	0.0157764	0.102866	-3.50565	-2.41405
ENSG00000226754.2	1.33893	-0.926263	1.39591	0.171524	0.416178	-5.63021	1.36732
ENSG00000157193.18	-0.188146	6.16066	-0.496091	0.623628	0.813729	-6.35371	-0.490715
ENSG00000225675.2	-2.04727	-0.210564	-1.65096	0.107682	0.321906	-5.24437	-1.6087
ENSG00000174332.6	1.27083	1.57855	1.65196	0.107658	0.321878	-5.24365	1.60881
ENSG00000239007.1	0.231473	-5.00235	0.13604	0.892583	0.955836	-6.55907	0.135037
ENSG00000058804.12	1.32577	4.18499	3.51105	0.00127833	0.0215947	-1.39271	3.2208
ENSG00000058799.15	0.457283	4.67766	1.46279	0.154038	0.393302	-5.41925	1.42541
ENSG00000081870.12	-0.268599	3.46056	-0.530238	0.59936	0.797326	-6.39276	-0.525321
ENSG00000116212.15	0.345051	2.92908	0.942729	0.35236	0.61607	-6.10433	0.930022
ENSG00000116209.12	0.337237	7.36571	0.671703	0.506279	0.738554	-6.31335	0.664643
ENSG00000116205.14	-0.540094	3.8213	-0.971192	0.338449	0.603146	-6.064	-0.957234
ENSG00000215883.11	-0.932442	2.52461	-1.93343	0.0635128	0.239481	-4.6931	-1.85558
ENSG00000116221.15	0.0781242	5.50602	0.250632	0.803678	0.913825	-6.47916	0.248589
ENSG00000157216.16	-1.89683	7.00758	-4.89082	2.46339e-05	0.00122859	2.1711	-4.21813
ENSG00000162390.18	2.39856	3.41407	2.75654	0.00923694	0.0746537	-3.19373	2.60316
ENSG00000243725.7	-1.18612	0.0986797	-1.84661	0.0737667	0.260695	-4.86254	-1.78806
ENSG00000162396.6	0.716554	2.02574	1.71244	0.0959931	0.303	-5.1321	1.6646
ENSG00000116133.13	-0.975481	8.26174	-2.04358	0.0499221	0.207404	-4.5176	-1.96063
ENSG00000143001.5	-0.550927	-1.64681	-0.446225	0.658209	0.835488	-6.41636	-0.442387
ENSG00000162402.14	0.864558	6.47751	2.34027	0.0254275	0.138265	-3.9957	2.23485
ENSG00000162407.9	0.743386	5.75612	0.637125	0.529331	0.754253	-6.26585	0.629027
ENSG00000162409.12	1.87209	5.20971	2.88888	0.00664647	0.0611368	-2.86047	2.71406
ENSG00000173406.16	-0.491099	4.13635	-0.610952	0.545208	0.76527	-6.37451	-0.604956
ENSG00000236888.1	1.79886	-3.64679	1.40366	0.169509	0.413895	-5.59163	1.37378
ENSG00000223416.3	-0.465624	-3.84664	-0.236267	0.814601	0.919704	-6.62289	-0.234495
ENSG00000233216.1	0.222886	-3.86741	0.10888	0.913941	0.965819	-6.56805	0.108069
ENSG00000162600.12	1.9491	2.94843	3.20244	0.00308908	0.037716	-2.13631	2.95873
ENSG00000185839.3	0.310502	-0.990086	0.287914	0.775108	0.900127	-6.60828	0.2857
ENSG00000162601.11	0.311665	5.78193	0.611969	0.544587	0.765085	-6.45071	0.605891
ENSG00000177606.8	0.445692	6.13735	0.619482	0.540593	0.762702	-6.2647	0.611917
ENSG00000234807.8	-0.358223	1.45741	-0.522111	0.604929	0.801297	-6.41233	-0.517325
ENSG00000272226.1	-0.243488	-3.12726	-0.132321	0.895494	0.957257	-6.49627	-0.131355
ENSG00000232453.7	-0.212878	-0.54539	-0.237036	0.814014	0.919471	-6.46824	-0.235251
ENSG00000270457.1	2.09708	-2.28297	1.24502	0.221384	0.478766	-5.8702	1.22286
ENSG00000172456.18	1.36218	3.27543	3.31792	0.00240803	0.0325032	-1.86243	3.03467
ENSG00000134709.13	0.885997	5.07337	1.3739	0.178429	0.424919	-5.62952	1.34561
ENSG00000134716.11	0.639971	3.31426	0.61288	0.544381	0.765047	-6.3549	0.606201
ENSG00000226476.7	0.197237	2.2925	0.31397	0.755524	0.889303	-6.51933	0.311364
ENSG00000231252.4	2.2279	-0.0864871	2.01207	0.0534721	0.216326	-4.62346	1.93109
ENSG00000162599.17	1.66856	5.92519	2.00969	0.0530875	0.215596	-4.60285	1.93421
ENSG00000162604.12	0.442128	4.5621	1.1479	0.259368	0.522268	-5.86833	1.12788
ENSG00000271200.1	2.79102	-1.44199	2.73162	0.00985542	0.0778163	-3.18225	2.58086
ENSG00000132849.22	0.895681	3.88112	2.61789	0.0129812	0.0914072	-3.49216	2.48428
ENSG00000132854.19	-1.71111	1.14992	-1.00893	0.320135	0.586317	-5.98533	-0.99418
ENSG00000162607.13	1.4649	4.88555	2.70887	0.0105122	0.0808584	-3.24871	2.55851
ENSG00000116641.18	0.745091	5.56959	1.16541	0.253426	0.516361	-5.81009	1.14207
ENSG00000213703.2	3.76202	-3.32014	3.6613	0.00082024	0.0159393	-0.905872	3.34587
ENSG00000235545.1	1.04895	-1.40531	0.999272	0.326256	0.591597	-6.06589	0.981683
ENSG00000125703.15	0.865141	4.29645	0.907215	0.370709	0.63224	-6.14407	0.895147
ENSG00000088035.18	1.81159	2.44248	3.143	0.00339497	0.0399843	-2.29867	2.92951
ENSG00000142856.17	1.29509	2.33048	2.12054	0.043	0.190474	-4.39186	2.02371
ENSG00000203965.13	1.0058	4.423	2.72426	0.0104187	0.0803102	-3.19525	2.56161
ENSG00000116652.6	1.8522	0.581839	2.42384	0.0206673	0.121923	-3.86647	2.31401
ENSG00000079739.17	0.502859	5.45981	1.5118	0.141774	0.375605	-5.35291	1.46922
ENSG00000158966.16	0.301089	4.35054	0.488412	0.628728	0.816582	-6.40422	0.483518
ENSG00000264470.1	-2.52621	-5.26585	-1.43155	0.161207	0.403342	-5.58541	-1.40102
ENSG00000162437.15	0.506278	3.98444	0.717706	0.478142	0.717395	-6.26944	0.709293
ENSG00000162434.13	0.226554	7.08383	0.725041	0.473985	0.714708	-6.22431	0.71601
ENSG00000226891.9	1.07051	0.75818	1.42301	0.163574	0.406344	-5.60603	1.39315
ENSG00000185031.6	1.63185	-1.83333	1.08354	0.285965	0.550536	-5.89096	1.06702
ENSG00000272506.1	0.162357	-2.38523	0.105867	0.916313	0.966181	-6.56237	0.10508
ENSG00000212257.1	0.121494	-3.93462	0.0895463	0.92917	0.970789	-6.57161	0.0888887
ENSG00000265996.1	0.819445	-2.66022	0.442029	0.66121	0.837248	-6.5263	0.438244
ENSG00000199135.1	-0.896833	-4.47566	-0.38059	0.705814	0.862023	-6.52756	-0.377484
ENSG00000162433.15	0.158454	5.53859	0.221808	0.826028	0.925323	-6.44956	0.219798
ENSG00000116675.16	-0.443282	8.89064	-1.13223	0.265276	0.528342	-5.96517	-1.11401
ENSG00000222624.1	4.38268	-4.03519	1.98904	0.0545485	0.218687	-4.70741	1.92246
ENSG00000213625.9	0.127709	4.49521	0.241982	0.810608	0.918104	-6.44662	0.239641
ENSG00000116678.20	1.06511	3.49522	1.40436	0.169525	0.413895	-5.58433	1.37373
ENSG00000184588.18	0.462158	6.53625	0.746284	0.461114	0.704831	-6.20997	0.737013
ENSG00000118473.23	-0.232358	6.99911	-0.506085	0.615988	0.808692	-6.43266	-0.501545
ENSG00000264720.3	-0.768325	-2.52018	-0.431276	0.668909	0.841652	-6.48508	-0.427646
ENSG00000152760.10	0.0248217	2.05636	0.0348806	0.972385	0.989213	-6.51971	0.0346172
ENSG00000152763.17	3.18034	2.66363	6.68772	1.07192e-07	1.95874e-05	6.7634	5.31409
ENSG00000198160.15	1.40419	4.76715	2.9436	0.00591507	0.0573954	-2.72632	2.75245
ENSG00000289394.1	3.80029	-2.2473	2.55425	0.015144	0.100276	-3.69723	2.42892
ENSG00000116704.8	0.208894	3.43693	0.475133	0.637979	0.822631	-6.4177	0.470527
ENSG00000081985.14	-1.75974	3.39615	-2.52775	0.0165921	0.105916	-3.61792	-2.39562
ENSG00000142864.15	0.840841	6.79839	2.18871	0.036037	0.170464	-4.26947	2.09651
ENSG00000116717.13	0.768493	3.36467	1.71778	0.0947472	0.300661	-5.17336	1.67087
ENSG00000172380.6	1.3049	3.69085	1.7671	0.0883247	0.289677	-5.02125	1.7043
ENSG00000162595.8	-0.337664	1.6588	-0.605968	0.548877	0.767356	-6.30922	-0.599443
ENSG00000116729.14	0.0832732	5.66995	0.154704	0.878168	0.948741	-6.45382	0.153292
ENSG00000234383.1	2.44502	-0.939145	2.58743	0.0139758	0.0953277	-3.53988	2.45788
ENSG00000221203.1	-0.266767	-5.15641	-0.149587	0.881953	0.950162	-6.59587	-0.148494
ENSG00000033122.21	0.85782	7.06972	1.74121	0.090772	0.293944	-5.07033	1.69134
ENSG00000240692.3	-0.823929	-2.22208	-0.604318	0.549566	0.76762	-6.39744	-0.59841
ENSG00000229359.2	-0.430563	-2.49473	-0.267432	0.790807	0.907837	-6.47592	-0.265263
ENSG00000237919.5	3.70099	-2.72874	2.27807	0.0293177	0.151203	-4.1883	2.17919
ENSG00000066557.6	1.51886	4.90878	2.61098	0.0133432	0.0927581	-3.45986	2.47448
ENSG00000116754.14	-0.433386	6.68025	-1.22529	0.228721	0.487698	-5.81393	-1.20366
ENSG00000118454.13	1.03199	5.62211	4.37084	0.000107029	0.00369419	0.838465	3.87408
ENSG00000197568.15	-3.1151	2.05562	-5.37786	8.51723e-06	0.000536216	3.36125	-4.45175
ENSG00000116761.12	-0.786515	2.51173	-1.03634	0.308619	0.575798	-5.93544	-1.01812
ENSG00000278636.1	-5.41241	-5.23691	-1.82938	0.07671	0.265868	-4.9252	-1.7701
ENSG00000271992.1	-0.120107	-1.99056	-0.0896902	0.929044	0.970789	-6.54648	-0.0890475
ENSG00000050628.21	2.10422	2.82079	2.24973	0.0330051	0.162044	-4.07298	2.13202
ENSG00000269933.1	2.96215	-2.07933	1.61125	0.118394	0.339551	-5.1005	1.56155
ENSG00000132485.14	-0.00106292	6.31924	-0.00282272	0.997764	0.999557	-6.62799	-0.00280237
ENSG00000207721.1	3.96895	-3.24442	2.64329	0.0121954	0.0881493	-3.4195	2.50644
ENSG00000172260.15	0.940899	8.06351	1.78899	0.0823234	0.276953	-5.02257	1.73736
ENSG00000228853.1	2.73815	-3.48067	2.6765	0.011609	0.0858046	-3.29133	2.52381
ENSG00000286863.2	0.959348	1.907	2.20075	0.0350147	0.167597	-4.27705	2.10819
ENSG00000254685.8	1.71647	3.01413	2.67294	0.0115294	0.0855071	-3.35346	2.52623
ENSG00000162621.7	0.48176	1.08393	0.721887	0.476043	0.716074	-6.28346	0.712681
ENSG00000178965.14	-0.489638	6.25495	-1.02976	0.310179	0.57747	-6.0554	-1.01485
ENSG00000272864.1	0.970729	-3.09891	0.48753	0.628976	0.816655	-6.46777	0.483169
ENSG00000116791.14	0.184455	4.38695	0.470036	0.64198	0.825099	-6.34793	0.464932
ENSG00000162623.16	0.273547	5.05191	0.803623	0.42789	0.678861	-6.15693	0.792808
ENSG00000137968.17	1.0771	3.62027	1.68443	0.101019	0.312025	-5.2568	1.63993
ENSG00000252338.1	1.33732	-4.09778	0.609679	0.546007	0.765893	-6.4565	0.603754
ENSG00000117054.15	0.499111	5.55914	1.93615	0.0627354	0.237512	-4.69852	1.86106
ENSG00000137955.16	0.59954	5.18386	1.59157	0.120483	0.342921	-5.36859	1.55275
ENSG00000057468.7	-0.514462	-0.209676	-0.516386	0.609101	0.804232	-6.38659	-0.511358
ENSG00000184005.11	0.115424	3.37402	0.133545	0.894536	0.956891	-6.57867	0.132567
ENSG00000226415.1	-0.117276	3.55235	-0.22377	0.824308	0.924853	-6.45913	-0.222008
ENSG00000117069.15	0.984593	5.60509	1.44662	0.157097	0.397913	-5.52319	1.4149
ENSG00000276081.1	1.47361	-4.13675	0.727534	0.471863	0.71297	-6.28716	0.719451
ENSG00000288543.1	0.337885	0.446862	0.391168	0.698156	0.857511	-6.49836	0.387811
ENSG00000142892.15	0.833905	5.39013	1.62042	0.11437	0.333331	-5.2674	1.57885
ENSG00000226084.5	-1.21667	0.364944	-1.24749	0.220489	0.477495	-5.76665	-1.22523
ENSG00000289212.1	-0.565448	-0.945835	-0.585818	0.561752	0.774492	-6.48948	-0.580242
ENSG00000287870.1	0.929393	-0.525541	0.935464	0.356018	0.619962	-6.17563	0.922979
ENSG00000154027.19	0.139614	8.9471	0.478838	0.635673	0.820686	-6.35458	0.473757
ENSG00000251767.1	-1.0951	-4.19923	-0.653966	0.517547	0.745946	-6.35893	-0.647131
ENSG00000036549.13	1.12459	5.57201	2.40327	0.0219668	0.126787	-3.87645	2.29094
ENSG00000077254.14	1.08096	7.25427	2.37697	0.0235963	0.132345	-3.91313	2.26364
ENSG00000180488.16	0.366555	6.4226	0.587395	0.560877	0.77406	-6.35976	0.581539
ENSG00000219201.4	-1.19597	2.00354	-1.68373	0.103009	0.314791	-5.13118	-1.63044
ENSG00000235613.2	-0.854423	-1.35239	-0.579339	0.566073	0.777243	-6.47913	-0.573844
ENSG00000232015.2	0.64189	-4.08582	0.534095	0.596663	0.795274	-6.47442	0.529206
ENSG00000162613.17	0.248463	6.31083	1.11897	0.270944	0.534684	-5.92276	1.10089
ENSG00000162616.9	1.04683	5.14993	2.00279	0.0547829	0.219215	-4.59035	1.92059
ENSG00000273338.1	3.19563	-4.34243	1.40371	0.169239	0.41354	-5.62617	1.37465
ENSG00000137959.17	-0.0487268	3.90523	-0.0524828	0.95849	0.983269	-6.48268	-0.0520489
ENSG00000137965.11	0.487078	2.75414	0.694215	0.492675	0.728493	-6.25692	0.686061
ENSG00000162618.15	0.119973	2.19854	0.221781	0.82605	0.925323	-6.48429	0.21977
ENSG00000117114.21	0.847904	6.70236	1.87111	0.0704082	0.253817	-4.83837	1.80928
ENSG00000227960.1	-0.362876	-4.04009	-0.23762	0.81356	0.919259	-6.59376	-0.235836
ENSG00000233290.3	0.95337	1.35352	1.46379	0.153301	0.392548	-5.47042	1.42797
ENSG00000236268.6	-0.392742	0.804301	-0.454262	0.652441	0.831878	-6.50926	-0.450374
ENSG00000137941.17	0.666078	7.48557	0.921443	0.363119	0.626072	-6.21131	0.909439
ENSG00000233061.1	4.50698	-0.929723	3.20719	0.0030332	0.0372849	-1.90116	2.96435
ENSG00000271576.1	0.973942	0.712448	1.11361	0.273464	0.53771	-5.89876	1.09512
ENSG00000142875.20	0.634022	9.11	1.27329	0.211532	0.467076	-5.73888	1.24936
ENSG00000213540.3	3.604	-2.88493	3.44449	0.00150083	0.0238467	-1.44446	3.17452
ENSG00000226970.2	1.18136	-3.62038	0.492584	0.625378	0.814733	-6.53389	0.488242
ENSG00000203943.9	1.45985	0.717752	2.46447	0.0194797	0.117565	-3.85786	2.33622
ENSG00000240520.7	0.213472	-0.387515	0.252025	0.802503	0.913444	-6.50629	0.250108
ENSG00000117133.11	1.36827	4.17593	3.63966	0.000896664	0.0168604	-1.06269	3.32109
ENSG00000117151.13	0.488316	2.18692	1.02882	0.311663	0.57845	-6.01483	1.01174
ENSG00000117155.17	1.59687	7.26067	3.16329	0.00326941	0.0390872	-2.20998	2.9412
ENSG00000171517.6	0.48704	1.01302	0.466406	0.644582	0.826831	-6.53612	0.461302
ENSG00000280099.1	-0.852772	-0.325742	-0.851158	0.400932	0.657796	-6.11089	-0.839958
ENSG00000097096.10	2.36905	2.04813	3.40615	0.00169387	0.0258116	-1.64897	3.13924
ENSG00000162642.14	0.374134	5.28155	1.34798	0.187139	0.436062	-5.60879	1.31909
ENSG00000142867.14	1.27704	2.80843	3.06119	0.00463268	0.0488781	-2.45165	2.83152
ENSG00000153904.21	0.258166	7.39969	0.405316	0.688127	0.85288	-6.39317	0.401398
ENSG00000199459.1	1.06699	-4.56032	0.855474	0.398099	0.655941	-6.29454	0.845021
ENSG00000282057.1	1.56272	0.0762592	1.90543	0.0649543	0.242228	-4.92811	1.84557
ENSG00000142871.18	-0.82666	3.33508	-0.84417	0.405973	0.661482	-6.04855	-0.831001
ENSG00000117174.11	-0.109058	4.43462	-0.222036	0.825722	0.925323	-6.48804	-0.220191
ENSG00000171502.15	0.420969	4.26998	0.407603	0.686159	0.851579	-6.44249	0.404073
ENSG00000122417.16	0.216625	5.22993	0.485377	0.630429	0.817463	-6.47497	0.481123
ENSG00000278281.1	2.59668	-4.54739	1.2829	0.207947	0.462588	-5.81037	1.25923
ENSG00000016602.9	-1.18703	1.80374	-0.672845	0.505476	0.738184	-6.35206	-0.665899
ENSG00000261737.1	-0.0203803	1.01789	-0.0332101	0.973698	0.989455	-6.548	-0.0329709
ENSG00000097033.14	0.559433	5.57668	1.01798	0.3167	0.582873	-5.97426	1.00126
ENSG00000183291.18	0.743549	5.75125	1.46952	0.150825	0.388818	-5.48417	1.43662
ENSG00000153936.18	1.08627	5.29291	1.8485	0.0736195	0.260386	-4.89084	1.78897
ENSG00000225568.1	0.800177	0.00368999	1.08615	0.285288	0.549671	-5.96243	1.06852
ENSG00000267272.5	-0.956355	2.15772	-2.02796	0.0515912	0.211731	-4.5384	-1.94653
ENSG00000143013.13	0.428348	8.63735	1.14751	0.259661	0.522566	-5.84676	1.12719
ENSG00000286758.1	-0.7065	-0.849394	-0.5952	0.555543	0.771704	-6.44883	-0.589474
ENSG00000065243.20	1.3281	4.66532	2.13521	0.040442	0.1834	-4.4004	2.04921
ENSG00000207234.1	-1.71274	-3.25786	-0.986543	0.330629	0.5959	-6.14517	-0.972848
ENSG00000241975.1	-0.470583	-1.90534	-0.258638	0.797428	0.911196	-6.60207	-0.256678
ENSG00000137947.12	1.04263	4.61213	3.14892	0.003527	0.0410385	-2.23737	2.91763
ENSG00000137944.18	0.523235	4.44064	0.976857	0.337091	0.602008	-5.98125	0.959928
ENSG00000213516.10	0.712725	4.6428	1.62966	0.113559	0.331778	-5.21733	1.5824
ENSG00000117226.12	0.548696	1.39741	0.803954	0.428242	0.679122	-6.15391	0.792203
ENSG00000117228.11	0.251605	1.79771	0.412124	0.683327	0.849925	-6.4031	0.407928
ENSG00000234518.2	-1.05374	1.2408	-1.5595	0.12858	0.355907	-5.31781	-1.51973
ENSG00000162645.13	0.0409639	1.75784	0.0671709	0.946847	0.978387	-6.53715	0.0666669
ENSG00000162654.9	-0.201025	3.37623	-0.354059	0.726033	0.873739	-6.4272	-0.350408
ENSG00000225492.6	0.192565	-0.538242	0.191378	0.849365	0.934996	-6.50118	0.189928
ENSG00000197147.15	0.500522	7.26232	0.956886	0.34529	0.609047	-6.09984	0.943764
ENSG00000231999.8	-1.63006	3.29873	-2.56159	0.0148863	0.0992951	-3.5857	-2.43513
ENSG00000230735.1	2.00445	-3.79577	1.54588	0.131122	0.358919	-5.44388	1.50969
ENSG00000171488.15	0.220664	4.55861	0.418464	0.678614	0.84668	-6.41371	0.414356
ENSG00000272931.1	-1.21655	-2.16604	-0.764562	0.449756	0.696152	-6.2375	-0.755822
ENSG00000171492.14	0.287925	5.42844	0.427031	0.67197	0.843659	-6.48969	0.423446
ENSG00000272672.1	1.78218	-3.03684	0.889025	0.380123	0.640757	-6.19715	0.87767
ENSG00000228175.3	1.16306	0.323857	1.19191	0.241741	0.50257	-5.92075	1.17065
ENSG00000162664.17	-0.216649	4.86241	-0.488733	0.628093	0.816419	-6.50167	-0.484413
ENSG00000233593.11	-0.384658	3.8788	-0.86373	0.394519	0.653276	-6.0821	-0.851451
ENSG00000232882.1	3.33253	-1.36841	2.33682	0.0253267	0.137884	-4.10185	2.23638
ENSG00000122482.22	2.10511	5.61984	3.04503	0.00466948	0.0490758	-2.48453	2.82899
ENSG00000162669.16	3.06426	1.16621	4.06635	0.000257327	0.007012	0.0130233	3.65486
ENSG00000097046.13	0.166638	4.0379	0.374785	0.71043	0.864966	-6.41209	0.371279
ENSG00000069702.11	0.893265	3.20779	1.00574	0.323126	0.589164	-6.04068	0.988055
ENSG00000289483.1	-1.98093	1.61193	-2.66756	0.0124256	0.0888506	-3.32618	-2.49982
ENSG00000172031.7	1.16126	4.33414	2.32317	0.0267924	0.143145	-4.00551	2.21453
ENSG00000189195.15	2.27021	8.04927	3.96391	0.000411672	0.00978339	-0.265062	3.53249
ENSG00000273487.1	-1.22343	1.74536	-2.26495	0.0301808	0.153985	-4.08879	-2.16771
ENSG00000174842.17	1.57211	3.84444	2.00537	0.0527113	0.214685	-4.70467	1.93728
ENSG00000122484.9	0.155922	5.42008	0.399501	0.692192	0.854822	-6.43477	0.395882
ENSG00000067208.16	1.35656	5.10593	3.04286	0.00484825	0.0503223	-2.48929	2.81695
ENSG00000223787.2	2.69594	-3.91857	2.37761	0.0230125	0.130414	-3.97939	2.27323
ENSG00000229992.1	1.67073	-2.82252	1.57982	0.123132	0.347236	-5.31611	1.54176
ENSG00000201317.1	0.381897	-5.13925	0.199832	0.842786	0.932804	-6.55166	0.198331
ENSG00000122406.14	0.313199	7.74477	0.740824	0.46408	0.707086	-6.24382	0.732145
ENSG00000154511.12	0.30865	5.61898	0.687807	0.496222	0.731007	-6.30105	0.680447
ENSG00000207523.1	3.18225	-3.26446	1.55992	0.12811	0.355514	-5.49003	1.5216
ENSG00000143033.18	0.95337	4.28842	2.91417	0.00618093	0.0585919	-2.82202	2.73803
ENSG00000117500.13	0.908022	4.8697	1.50921	0.141412	0.375138	-5.39954	1.47055
ENSG00000122483.18	1.90191	1.22691	3.77258	0.000598616	0.0127118	-0.659266	3.43224
ENSG00000223745.8	-1.0469	3.2798	-1.71343	0.0956791	0.302513	-5.14671	-1.66617
ENSG00000229567.1	-1.29186	-4.56012	-0.757158	0.454091	0.699554	-6.28846	-0.748612
ENSG00000117505.13	0.760314	5.40623	2.36536	0.0239193	0.133434	-3.95513	2.25842
ENSG00000137942.18	0.54994	4.63625	1.09141	0.283043	0.54748	-5.94356	1.07351
ENSG00000137936.18	0.106379	3.30984	0.209786	0.835349	0.929614	-6.49158	0.207847
ENSG00000211575.3	1.45677	-2.46372	0.964938	0.341187	0.605362	-6.22807	0.951823
ENSG00000260464.1	0.596513	2.46097	0.818477	0.418889	0.672331	-6.23737	0.80835
ENSG00000067334.14	1.17104	5.50828	3.09762	0.00398554	0.044581	-2.36041	2.8793
ENSG00000023909.10	0.353351	4.11952	0.862657	0.394287	0.65309	-6.19779	0.851869
ENSG00000137962.13	0.440167	4.81094	0.732741	0.469274	0.710957	-6.24049	0.72366
ENSG00000117528.14	1.07965	5.33011	1.8474	0.0746656	0.262549	-4.86224	1.78251
ENSG00000117525.14	1.77083	4.74091	1.39914	0.172876	0.418014	-5.54694	1.36302
ENSG00000143036.17	-0.078281	1.27562	-0.113879	0.910164	0.964734	-6.54062	-0.112831
ENSG00000117519.16	0.661283	5.96836	1.24308	0.224447	0.482763	-5.69426	1.21479
ENSG00000235501.7	-0.419021	3.32562	-1.13767	0.265073	0.527986	-5.80967	-1.11448
ENSG00000172339.10	0.553693	3.44162	1.84007	0.0749554	0.263076	-4.89413	1.78074
ENSG00000152078.10	1.4642	5.29477	2.5656	0.0148826	0.0992951	-3.55361	2.43522
ENSG00000231992.1	0.618671	-3.5013	0.408723	0.68523	0.851057	-6.55508	0.405337
ENSG00000122481.17	-1.02255	1.28936	-2.33632	0.0268622	0.143307	-4.00879	-2.21351
ENSG00000228971.3	-0.586963	3.30356	-0.664186	0.511244	0.741601	-6.28617	-0.656901
ENSG00000137970.7	-0.120437	3.15557	-0.231681	0.818159	0.921083	-6.54627	-0.229914
ENSG00000117569.19	1.8242	5.85063	3.14176	0.00343803	0.0403671	-2.25731	2.92559
ENSG00000188641.14	1.61754	3.85671	2.36403	0.0238029	0.133057	-3.99895	2.2603
ENSG00000232542.1	2.25461	-4.03293	1.84159	0.0749581	0.263076	-4.90888	1.78072
ENSG00000225206.11	1.691	3.91034	2.93033	0.00600368	0.0578345	-2.77531	2.74758
ENSG00000259946.1	1.92098	0.214675	1.52538	0.136451	0.367307	-5.40646	1.48914
ENSG00000162627.17	1.29255	3.40081	3.0625	0.0042031	0.0460842	-2.47139	2.8625
ENSG00000117598.14	1.00517	4.57498	2.00931	0.0524371	0.21409	-4.64104	1.93953
ENSG00000227034.1	4.22071	-3.95279	3.43404	0.0015698	0.0244506	-1.55503	3.16146
ENSG00000117600.14	0.858613	7.09761	1.40417	0.169597	0.413895	-5.55435	1.3735
ENSG00000099260.12	0.576863	2.61453	0.965908	0.342057	0.606394	-6.05098	0.950109
ENSG00000162688.17	1.15123	5.36201	2.10088	0.0441471	0.193544	-4.4322	2.01269
ENSG00000228084.2	-0.2277	0.36996	-0.305754	0.7617	0.892701	-6.41866	-0.303249
ENSG00000117620.15	0.679251	3.74234	1.71226	0.0956856	0.302513	-5.24604	1.66614
ENSG00000288826.1	-1.22332	-0.137655	-0.969136	0.339344	0.603783	-6.02	-0.955461
ENSG00000156875.14	0.60787	1.19814	0.84597	0.403394	0.659523	-6.32387	0.835575
ENSG00000156876.10	0.436975	1.36936	0.773687	0.444497	0.692442	-6.27226	0.764622
ENSG00000122435.11	-0.330298	2.69703	-0.496951	0.622327	0.813056	-6.53977	-0.492555
ENSG00000122477.13	0.944399	2.37411	1.35698	0.183474	0.431259	-5.67618	1.33013
ENSG00000137992.15	-0.0184465	5.24558	-0.0378795	0.97004	0.988542	-6.48527	-0.0375583
ENSG00000224616.4	-0.378388	3.08363	-0.769777	0.446816	0.694496	-6.24878	-0.760735
ENSG00000137996.13	0.459728	5.33366	1.61808	0.115256	0.334657	-5.24399	1.575
ENSG00000207750.1	0.227664	-4.59391	0.137229	0.891661	0.955258	-6.565	0.136202
ENSG00000079335.20	1.48073	1.74906	1.74167	0.0923024	0.296594	-5.10496	1.68338
ENSG00000234332.1	-0.458364	-0.320457	-0.456962	0.650518	0.830692	-6.52471	-0.453043
ENSG00000181656.7	0.936616	2.37383	1.18781	0.243556	0.50513	-5.81283	1.16614
ENSG00000162692.12	2.89756	1.4372	1.79337	0.082396	0.277139	-4.96519	1.73695
ENSG00000162694.14	1.01829	5.74979	2.03042	0.0506243	0.209083	-4.56294	1.95465
ENSG00000273204.1	1.18548	-2.00421	0.903155	0.372609	0.633891	-6.23979	0.891596
ENSG00000162695.12	2.58443	3.5908	4.49136	7.4397e-05	0.0028184	1.12452	3.96177
ENSG00000117543.22	-0.0284141	3.39839	-0.0806422	0.936215	0.973569	-6.50633	-0.0800279
ENSG00000233184.8	-0.683015	2.47836	-1.2293	0.229406	0.488538	-5.68757	-1.20189
ENSG00000170989.10	0.91331	4.67182	0.936927	0.357018	0.620721	-6.0633	0.921062
ENSG00000183298.5	0.966627	1.41794	1.51419	0.140177	0.372881	-5.31714	1.47513
ENSG00000118733.17	0.853331	6.47159	1.86938	0.0708022	0.254714	-4.83519	1.80674
ENSG00000289192.1	1.13953	1.65455	1.19546	0.241372	0.502082	-5.74151	1.17156
ENSG00000060718.22	-0.417907	4.60615	-0.683592	0.499531	0.733839	-6.23705	-0.675229
ENSG00000224613.7	1.05599	0.117817	1.56964	0.126466	0.352982	-5.30364	1.52819
ENSG00000185946.16	0.228021	4.55614	0.350798	0.72784	0.874752	-6.59865	0.348
ENSG00000240038.7	1.23546	4.70737	1.30732	0.200206	0.453016	-5.68496	1.28096
ENSG00000227850.1	0.372257	-1.35433	0.280068	0.781286	0.902761	-6.49839	0.277644
ENSG00000232952.1	0.723533	2.67626	1.57135	0.126087	0.352158	-5.31461	1.52972
ENSG00000198890.9	0.617406	3.96791	2.30939	0.0278314	0.146543	-4.03156	2.19966
ENSG00000162631.20	0.392554	5.01811	0.557484	0.580855	0.786518	-6.38264	0.552136
ENSG00000289612.1	1.62376	0.663884	2.07972	0.0449306	0.194962	-4.62852	2.0053
ENSG00000224550.1	-0.271707	1.7396	-0.460105	0.648287	0.829235	-6.41624	-0.456143
ENSG00000134215.16	0.862381	3.00409	1.45307	0.15767	0.398897	-5.48008	1.41295
ENSG00000085491.17	1.22752	2.88908	2.07001	0.046063	0.197886	-4.5665	1.99482
ENSG00000162636.16	0.501814	6.44974	1.07376	0.290284	0.555124	-5.99914	1.0575
ENSG00000162639.16	0.451276	4.25846	1.13839	0.263131	0.526277	-5.87661	1.11902
ENSG00000134186.12	-0.459705	4.48569	-1.28062	0.209718	0.464817	-5.6929	-1.25434
ENSG00000116266.11	0.738981	5.22791	0.857108	0.397265	0.655201	-6.19607	0.846516
ENSG00000121957.15	0.894359	5.06179	0.961966	0.343365	0.6076	-6.05061	0.947538
ENSG00000121940.17	0.010171	5.62226	0.0333814	0.973573	0.989455	-6.51491	0.0331277
ENSG00000085433.17	0.550168	7.77418	1.69781	0.0990837	0.308256	-5.12549	1.64931
ENSG00000244716.3	0.807673	3.28124	1.43834	0.159416	0.40052	-5.56655	1.40704
ENSG00000197780.11	0.303584	5.48134	0.724881	0.47339	0.714108	-6.29043	0.716974
ENSG00000273382.1	-0.671543	-0.123268	-1.25206	0.220042	0.476717	-5.72219	-1.22642
ENSG00000215717.7	0.839775	5.48198	2.70075	0.0106834	0.0816561	-3.25879	2.55289
ENSG00000179902.13	-1.93182	0.48001	-2.31373	0.0267626	0.143056	-3.9395	-2.21496
ENSG00000116299.17	-0.567617	5.31882	-1.21612	0.233302	0.492962	-5.76244	-1.1919
ENSG00000031698.13	0.293056	7.9429	0.965566	0.341382	0.605528	-6.05612	0.951438
ENSG00000143126.8	-2.9072	8.21405	-4.03214	0.00028429	0.00756006	-0.0101939	-3.62921
ENSG00000134222.16	-0.718939	4.96435	-1.01272	0.319403	0.585576	-5.95495	-0.995685
ENSG00000221986.7	-1.81371	0.239438	-1.56519	0.126734	0.353356	-5.29314	-1.52711
ENSG00000134243.12	-0.693874	8.94086	-1.24936	0.220576	0.477637	-5.73984	-1.225
ENSG00000143106.13	0.578926	5.92951	2.2502	0.0312119	0.156636	-4.16583	2.15436
ENSG00000162650.17	-1.03596	3.10199	-1.4365	0.16021	0.401633	-5.48474	-1.40437
ENSG00000174151.15	-1.66743	4.28803	-3.70199	0.000810604	0.0157946	-0.895026	-3.34915
ENSG00000181754.7	-0.522941	6.71008	-1.17735	0.247138	0.509144	-5.85834	-1.15733
ENSG00000156097.13	-0.592161	4.49181	-1.23674	0.225259	0.483732	-5.7432	-1.21266
ENSG00000065135.12	0.911854	4.65303	1.92558	0.0637287	0.23992	-4.74477	1.85407
ENSG00000116337.20	-0.878601	6.89455	-1.63738	0.110647	0.326816	-5.25001	-1.59529
ENSG00000168765.18	-1.13278	4.54031	-3.11046	0.00387856	0.0437444	-2.30808	-2.88787
ENSG00000213366.13	-1.05136	3.79895	-1.75797	0.0878434	0.288499	-5.03039	-1.70689
ENSG00000134184.13	-0.87947	-1.91618	-0.804371	0.428367	0.679172	-6.45718	-0.791989
ENSG00000134201.12	-0.037351	4.26203	-0.0452023	0.964271	0.985944	-6.4637	-0.044795
ENSG00000134202.12	0.626361	6.50634	1.53261	0.137178	0.368128	-5.30793	1.48638
ENSG00000184371.14	-1.21644	2.98124	-1.26195	0.215782	0.471813	-5.73482	-1.23782
ENSG00000168710.18	-0.162561	7.8274	-0.289815	0.774108	0.899698	-6.41222	-0.287005
ENSG00000143093.15	-0.272894	5.9702	-0.860912	0.396131	0.654626	-6.11847	-0.848551
ENSG00000258634.3	-1.27284	2.75519	-3.10885	0.00415973	0.0457759	-2.30409	-2.86579
ENSG00000197106.7	-1.65298	8.26724	-2.48439	0.0182159	0.112338	-3.70459	-2.3612
ENSG00000224965.1	-1.42169	-1.82106	-1.05042	0.300715	0.567022	-6.04686	-1.0349
ENSG00000116396.15	-1.77872	5.54617	-3.34972	0.00205923	0.0294012	-1.76095	-3.08155
ENSG00000162775.17	2.15458	3.64307	4.15609	0.000211829	0.00612529	0.391503	3.70448
ENSG00000168679.18	0.869694	1.58814	1.5159	0.13956	0.371905	-5.40408	1.47743
ENSG00000273373.1	0.7491	1.48073	0.744936	0.461287	0.704879	-6.34519	0.736729
ENSG00000134248.14	-0.31157	5.04347	-0.697858	0.489908	0.726823	-6.35009	-0.690456
ENSG00000177301.16	-1.48958	8.45016	-2.21768	0.0337507	0.164369	-4.22426	-2.12304
ENSG00000259834.1	1.39317	3.42123	1.77654	0.0846698	0.28184	-5.04756	1.72421
ENSG00000288847.1	0.552878	2.31162	0.652867	0.518391	0.746518	-6.36479	0.645827
ENSG00000177272.9	1.31121	2.76735	1.5955	0.119669	0.341495	-5.42234	1.55617
ENSG00000288803.1	-0.623408	-0.724517	-0.587422	0.560698	0.77406	-6.44286	-0.581805
ENSG00000143119.14	-0.125733	3.23223	-0.205057	0.839056	0.93145	-6.47967	-0.203101
ENSG00000121931.16	0.826536	3.91009	2.45802	0.0203525	0.120868	-3.7355	2.31978
ENSG00000156171.15	0.566336	3.60903	1.24439	0.222077	0.479835	-5.76518	1.22102
ENSG00000134255.15	0.79759	4.54174	1.40062	0.170798	0.415235	-5.57179	1.36964
ENSG00000173947.14	0.726913	1.99791	1.41792	0.165602	0.40916	-5.53376	1.38647
ENSG00000085465.13	-2.03927	2.49281	-2.2234	0.0338345	0.164543	-4.14361	-2.12204
ENSG00000260948.1	-1.21177	1.29487	-2.41327	0.0212087	0.124174	-3.90411	-2.30425
ENSG00000243960.1	-0.424426	-0.438736	-0.473527	0.638774	0.823168	-6.55607	-0.469414
ENSG00000116455.14	-0.189681	3.6266	-0.625	0.536407	0.759633	-6.30938	-0.618256
ENSG00000116459.11	0.450953	7.15606	1.45813	0.153956	0.393302	-5.49851	1.4257
ENSG00000143110.12	-0.796575	1.34635	-1.2435	0.223667	0.481808	-5.67463	-1.21684
ENSG00000121933.19	0.642028	1.67905	0.680334	0.501496	0.735038	-6.29398	0.672138
ENSG00000282608.2	0.562432	0.416711	0.652392	0.518967	0.747001	-6.31681	0.644938
ENSG00000116473.15	-0.62855	5.14858	-1.14728	0.259045	0.522051	-5.92535	-1.12865
ENSG00000197852.12	-0.325463	6.03932	-0.662585	0.511996	0.74204	-6.3949	-0.655732
ENSG00000227811.3	0.351185	1.74141	0.609795	0.546344	0.766122	-6.30905	0.603247
ENSG00000064703.13	1.46622	3.77197	3.92254	0.000399567	0.00964327	-0.363994	3.54037
ENSG00000171385.10	0.384178	6.96828	0.71743	0.477864	0.717224	-6.37679	0.709743
ENSG00000232558.1	1.86089	-3.52657	1.25387	0.218292	0.474819	-5.82051	1.23108
ENSG00000231437.3	0.131907	2.59833	0.261514	0.795673	0.91042	-6.36475	0.258951
ENSG00000143079.15	-0.174098	4.54171	-0.407713	0.686511	0.851962	-6.40274	-0.403595
ENSG00000134245.18	-0.163542	3.64525	-0.376501	0.709398	0.864264	-6.35156	-0.372665
ENSG00000273483.1	-0.032823	-1.39417	-0.0191708	0.984827	0.995031	-6.42977	-0.0190176
ENSG00000007341.19	1.34369	3.83177	4.4208	9.07917e-05	0.00324919	0.979793	3.91397
ENSG00000116489.13	0.83093	5.84867	1.84189	0.0744596	0.262212	-4.90136	1.78378
ENSG00000155363.19	-1.67533	2.99749	-3.68199	0.000825436	0.0159832	-0.946387	-3.34412
ENSG00000155366.17	0.577172	4.2529	1.00261	0.323913	0.58961	-5.99462	0.986449
ENSG00000155367.16	-0.504688	2.33288	-0.780569	0.441127	0.689812	-6.09111	-0.770291
ENSG00000184599.14	-1.57775	-1.20073	-1.41065	0.167163	0.410688	-5.59988	-1.38138
ENSG00000224167.3	0.639847	-0.0544725	0.732221	0.468902	0.710562	-6.3766	0.724266
ENSG00000155380.13	1.11023	5.04182	1.19056	0.242379	0.503537	-5.82616	1.16906
ENSG00000226419.8	-0.869013	1.99987	-1.72271	0.0945799	0.300327	-5.10145	-1.67172
ENSG00000238198.2	0.135157	-0.540634	0.157626	0.875767	0.947535	-6.51343	0.156337
ENSG00000198799.12	1.07299	4.45809	1.70299	0.0975535	0.305487	-5.18099	1.65683
ENSG00000081026.19	0.391432	6.08921	0.954756	0.34731	0.61095	-6.03247	0.939819
ENSG00000232499.2	-3.73146	-0.421966	-3.23605	0.0026474	0.0342207	-1.93324	-3.00596
ENSG00000116793.16	-0.0251185	4.90177	-0.0606767	0.952009	0.9806	-6.4914	-0.0601839
ENSG00000232450.1	0.112518	-1.24735	0.0901454	0.928727	0.970789	-6.5234	0.0894466
ENSG00000081019.14	1.48687	4.78203	2.39971	0.0223039	0.127598	-3.88772	2.28515
ENSG00000134262.13	-0.288964	4.59382	-0.867572	0.391941	0.651085	-6.1333	-0.856104
ENSG00000118655.7	-0.324652	2.28776	-0.611766	0.545081	0.76527	-6.31856	-0.605147
ENSG00000163349.22	0.372806	6.69457	0.838434	0.408273	0.663767	-6.14423	0.826937
ENSG00000116774.12	0.877543	2.44907	1.66673	0.107106	0.321111	-5.15401	1.61134
ENSG00000134207.17	-1.285	2.34184	-1.48397	0.147349	0.383797	-5.42607	-1.44896
ENSG00000197323.12	1.27069	6.05482	2.22091	0.0329603	0.161956	-4.25894	2.13257
ENSG00000116752.6	0.88717	5.53597	2.60668	0.0137781	0.0945426	-3.4371	2.463
ENSG00000175984.15	0.808511	1.30187	1.42971	0.161671	0.404069	-5.60321	1.39947
ENSG00000213281.5	0.850232	4.95467	1.58506	0.122377	0.346	-5.31599	1.54487
ENSG00000009307.17	0.425137	8.82879	1.0932	0.282383	0.546832	-5.91202	1.07498
ENSG00000052723.12	1.22356	4.78726	2.95091	0.00590328	0.0573715	-2.70206	2.75311
ENSG00000134198.10	0.619326	0.970839	0.789156	0.435328	0.684717	-6.29932	0.780107
ENSG00000173218.15	0.304279	1.54241	0.480361	0.634556	0.81987	-6.4086	0.475324
ENSG00000118729.12	-0.623508	0.882926	-0.423464	0.67456	0.844661	-6.459	-0.419897
ENSG00000163393.13	-0.263863	4.59691	-0.41819	0.6784	0.84654	-6.55202	-0.414648
ENSG00000163399.16	-0.912386	10.2124	-2.0013	0.0538873	0.217437	-4.61379	-1.92774
ENSG00000203865.12	0.508227	2.40308	0.445078	0.659018	0.836076	-6.52358	0.44127
ENSG00000116815.16	1.46515	0.469352	1.50907	0.140908	0.374226	-5.44877	1.47242
ENSG00000143061.18	0.807305	4.95107	0.893395	0.37774	0.638408	-6.24909	0.882069
ENSG00000272715.1	-2.24944	-3.29083	-1.02335	0.313152	0.579674	-6.00307	-1.00863
ENSG00000134247.10	0.184173	5.18021	0.304884	0.762463	0.893014	-6.46633	0.302249
ENSG00000134256.13	-2.13977	0.823391	-3.72243	0.000697068	0.0141002	-0.772373	-3.39073
ENSG00000116830.12	-0.856822	2.72754	-1.47257	0.150627	0.388539	-5.45491	-1.43732
ENSG00000134253.10	-1.3473	2.21975	-2.01515	0.0516564	0.211783	-4.63359	-1.94599
ENSG00000271427.1	2.47924	-2.40585	1.63694	0.110592	0.326731	-5.3684	1.59554
ENSG00000198162.12	2.08172	7.20659	5.06053	1.93098e-05	0.00102163	2.5148	4.27273
ENSG00000279513.1	3.5525	-1.33138	3.58351	0.00103545	0.0186235	-1.18512	3.28071
ENSG00000196505.11	3.0241	4.35717	8.6797	4.76686e-10	2.25338e-07	11.428	6.22659
ENSG00000065183.16	0.893479	4.71333	2.60047	0.0141739	0.0961957	-3.45247	2.45283
ENSG00000116874.12	1.14757	3.12417	3.46536	0.00142665	0.0230995	-1.50735	3.1892
ENSG00000231365.7	0.327852	2.42651	0.630517	0.532947	0.757101	-6.32209	0.623513
ENSG00000232780.2	-0.840115	-0.481526	-0.97044	0.338477	0.603146	-6.16729	-0.957178
ENSG00000235595.1	0.59953	-0.406473	0.487794	0.628749	0.816582	-6.53354	0.483489
ENSG00000229570.2	1.20238	-1.76176	0.800326	0.428953	0.679952	-6.26737	0.790985
ENSG00000226443.3	-0.374123	-1.00631	-0.328314	0.744709	0.883732	-6.51055	-0.325623
ENSG00000239873.2	0.862632	-0.909957	0.749095	0.458798	0.703418	-6.2984	0.740827
ENSG00000240244.3	-0.317296	-0.205985	-0.274894	0.785096	0.904664	-6.47534	-0.272684
ENSG00000260941.1	0.136356	1.96915	0.192874	0.848227	0.934512	-6.5267	0.191381
ENSG00000143067.5	0.947748	4.28879	1.28308	0.208466	0.463349	-5.73534	1.25779
ENSG00000092621.13	-0.190266	5.63168	-0.178314	0.859601	0.939581	-6.4892	-0.176883
ENSG00000134250.21	1.39882	5.32992	0.915296	0.367682	0.629844	-6.08843	0.900824
ENSG00000265808.4	0.676199	5.72853	2.26806	0.0305775	0.154866	-4.10505	2.16253
ENSG00000274642.1	0.95188	2.40586	1.26783	0.214993	0.470844	-5.76848	1.23995
ENSG00000223804.5	0.739461	0.827019	0.67847	0.502415	0.73594	-6.28385	0.670694
ENSG00000270231.4	-0.188785	2.41545	-0.283981	0.778137	0.901565	-6.54476	-0.281748
ENSG00000275131.3	-0.981176	5.1574	-2.08496	0.0450831	0.195363	-4.48011	-2.00388
ENSG00000273136.8	-0.199769	2.29276	-0.277737	0.783192	0.903764	-6.51828	-0.275161
ENSG00000226067.7	-1.1227	2.3658	-2.12781	0.0420542	0.188369	-4.30123	-2.03298
ENSG00000277610.1	1.62464	-4.34272	0.858805	0.396729	0.65498	-6.1867	0.847477
ENSG00000285215.2	1.26247	-1.24562	1.05359	0.299361	0.56561	-6.04765	1.0378
ENSG00000234998.1	-0.714675	-2.07205	-0.493439	0.624782	0.814377	-6.5108	-0.489084
ENSG00000223345.4	-0.123454	0.649406	-0.136346	0.892472	0.955765	-6.49846	-0.135177
ENSG00000213244.3	1.90661	-1.81556	1.30591	0.200227	0.453016	-5.757	1.2809
ENSG00000171943.12	0.828919	3.8671	1.68335	0.102322	0.313909	-5.14872	1.6337
ENSG00000227082.3	0.203165	2.84753	0.358194	0.722445	0.872026	-6.49019	0.355194
ENSG00000272583.1	-0.911158	-1.04905	-0.718008	0.477662	0.717218	-6.23084	-0.710068
ENSG00000231752.7	0.788524	0.41844	1.01951	0.315099	0.581426	-6.05806	1.00458
ENSG00000277702.1	-0.166821	0.772713	-0.22065	0.826974	0.925421	-6.38252	-0.218584
ENSG00000206737.1	10.0759	-3.89644	2.73129	0.00981001	0.0776551	-3.21983	2.58246
ENSG00000223779.6	5.80727	-3.2575	2.88092	0.00758103	0.0663645	-2.80093	2.67018
ENSG00000265531.3	1.09027	-1.6822	0.928487	0.360536	0.62357	-6.07582	0.914344
ENSG00000289318.1	0.543349	-0.219652	0.689129	0.49623	0.731007	-6.34412	0.680433
ENSG00000270872.2	-1.29753	-0.0233246	-0.943373	0.353458	0.617059	-6.19477	-0.927902
ENSG00000207205.1	-0.209832	-3.70919	-0.0967315	0.923517	0.968799	-6.58392	-0.0960039
ENSG00000266338.7	-0.731672	2.90741	-1.22474	0.230613	0.48989	-5.76481	-1.19878
ENSG00000277918.1	3.12035	-3.71304	0.885471	0.38337	0.643686	-6.13489	0.871704
ENSG00000288905.1	-0.108842	-0.990842	-0.0407812	0.967704	0.987458	-6.41575	-0.0404878
ENSG00000196369.12	-0.329692	2.79187	-0.667222	0.509957	0.740849	-6.29722	-0.658904
ENSG00000272419.6	-1.85565	2.06068	-3.29585	0.00264786	0.0342207	-1.87278	-3.00591
ENSG00000281571.2	4.77693	-0.697948	3.1091	0.00400736	0.0447795	-2.31716	2.87758
ENSG00000223612.3	2.69401	-1.23134	1.10336	0.277642	0.541416	-5.99162	1.08563
ENSG00000276216.1	5.40364	-3.66414	2.71212	0.0104149	0.0803094	-3.24969	2.56174
ENSG00000270384.1	2.49373	-4.64474	0.976392	0.3356	0.600914	-6.1743	0.962895
ENSG00000270722.1	0.0697016	-4.42071	0.0369557	0.970744	0.988658	-6.5319	0.036675
ENSG00000275064.1	-0.739612	-1.25016	-0.620302	0.539224	0.761887	-6.35954	-0.613986
ENSG00000272150.5	-1.0971	0.616117	-1.74375	0.0904238	0.293341	-5.06512	-1.69317
ENSG00000117262.19	-0.962119	3.18004	-1.56073	0.127702	0.354919	-5.44555	-1.52323
ENSG00000265491.5	0.356732	6.26302	1.1899	0.242328	0.503479	-5.83813	1.16919
ENSG00000186141.9	0.253293	4.70283	1.03661	0.307037	0.573732	-6.03609	1.02146
ENSG00000186364.12	-0.584346	1.96972	-1.23236	0.226089	0.484474	-5.77022	-1.21049
ENSG00000131788.16	-1.71131	4.39949	-5.32634	8.21696e-06	0.000523981	3.22147	-4.45945
ENSG00000198483.13	0.402495	3.33609	0.847364	0.402546	0.658969	-6.2031	0.837083
ENSG00000143127.13	-2.64681	1.28158	-2.37651	0.0230707	0.130453	-3.94419	-2.27226
ENSG00000131779.11	-0.371304	5.41965	-1.5479	0.131154	0.358922	-5.3449	-1.50957
ENSG00000211451.12	-1.09044	2.76171	-2.1993	0.034726	0.16684	-4.25918	-2.11154
ENSG00000265241.8	0.0636764	5.50873	0.179859	0.858419	0.938954	-6.47906	0.178387
ENSG00000271601.4	-0.221268	3.81949	-0.455941	0.651921	0.831759	-6.38433	-0.451095
ENSG00000272031.3	-2.57747	5.03079	-4.49219	8.10744e-05	0.00299824	1.12528	-3.9412
ENSG00000278431.1	1.52879	-3.48501	0.855917	0.397961	0.655879	-6.18826	0.845268
ENSG00000121851.13	0.0759986	3.04165	0.159432	0.874244	0.946688	-6.58181	0.15827
ENSG00000265972.6	0.901241	5.53624	0.895256	0.377576	0.638394	-6.08786	0.882372
ENSG00000233396.9	0.199352	2.08622	0.409634	0.685028	0.850954	-6.38469	0.405611
ENSG00000277406.2	0.394316	0.112361	0.571079	0.571593	0.780814	-6.44314	0.565708
ENSG00000273768.1	1.28539	-2.27992	0.569391	0.573154	0.781688	-6.3593	0.563412
ENSG00000287978.1	-0.195151	1.35691	-0.211144	0.834013	0.929067	-6.45282	-0.209558
ENSG00000274428.1	5.98908	-4.5938	2.85094	0.00725793	0.0644879	-3.02442	2.68477
ENSG00000276975.3	-0.252742	4.05378	-0.628088	0.53412	0.757876	-6.36337	-0.621729
ENSG00000289321.1	-1.11726	-0.755938	-1.07106	0.291496	0.556749	-6.0449	-1.05484
ENSG00000268043.8	-0.267921	3.92145	-0.603634	0.55	0.767862	-6.44979	-0.597761
ENSG00000131791.8	-0.28893	5.01208	-0.803699	0.426998	0.678236	-6.25502	-0.794339
ENSG00000180867.11	0.00842511	3.21761	0.02288	0.981886	0.993711	-6.515	0.0227043
ENSG00000226015.2	0.585505	1.9003	0.918975	0.364651	0.627191	-6.09658	0.906537
ENSG00000116128.12	-2.3767	4.37617	-4.67706	4.22708e-05	0.00185318	1.9371	-4.0947
ENSG00000162836.12	0.282232	3.08937	0.473501	0.639438	0.823585	-6.37121	0.468485
ENSG00000265107.3	1.14171	0.970784	0.882329	0.384149	0.644292	-6.14568	0.870278
ENSG00000188092.15	0.196416	2.63893	0.295692	0.769213	0.896962	-6.56401	0.293404
ENSG00000273059.1	-0.147488	-2.07858	-0.104529	0.91735	0.966418	-6.57539	-0.103772
ENSG00000206791.1	3.18265	-3.37275	1.55927	0.128842	0.356357	-5.26312	1.51868
ENSG00000206585.1	-10.1817	-3.06935	-2.29363	0.0279227	0.146661	-4.09001	-2.19837
ENSG00000263956.8	-0.481883	2.8383	-0.795963	0.431942	0.682303	-6.20757	-0.785872
ENSG00000198658.4	0.552976	-1.93562	0.460356	0.648104	0.829104	-6.52777	0.456397
ENSG00000234283.1	4.96351	-1.59317	4.54846	6.20835e-05	0.00249078	1.48285	4.00475
ENSG00000274020.4	0.315012	2.88454	0.751519	0.457357	0.70205	-6.37592	0.743205
ENSG00000283676.1	4.36174	-2.17974	2.87808	0.00677584	0.0618039	-2.93639	2.70767
ENSG00000202408.2	5.36504	-3.9108	2.59333	0.0138445	0.0947585	-3.57594	2.46127
ENSG00000272824.1	2.74175	-0.403413	3.89886	0.00049494	0.0112089	-0.436654	3.48348
ENSG00000207340.1	-2.41725	-2.02909	-1.4946	0.145237	0.380666	-5.47842	-1.45656
ENSG00000252135.1	-5.74115	-4.796	-2.95436	0.00556697	0.0552225	-2.68118	-2.77225
ENSG00000238825.1	-0.116812	-4.78017	-0.0606997	0.951975	0.9806	-6.55603	-0.0602266
ENSG00000231551.8	1.42406	0.27959	1.80803	0.0792072	0.270852	-5.03891	1.7553
ENSG00000280649.2	1.28708	1.27733	2.29708	0.0290074	0.150433	-3.98374	2.18339
ENSG00000274210.1	5.56271	-2.83809	4.1376	0.000280229	0.00748597	0.165494	3.63292
ENSG00000270629.7	1.20523	2.29704	1.2578	0.216984	0.473137	-5.8915	1.23459
ENSG00000178104.20	0.443085	7.73613	1.16258	0.254244	0.517046	-5.81632	1.1401
ENSG00000269713.8	-0.277656	2.94425	-0.74641	0.460564	0.704486	-6.28331	-0.737918
ENSG00000274265.5	0.100307	2.0095	0.121124	0.904285	0.961755	-6.578	0.12025
ENSG00000289614.1	1.16583	-0.126903	1.36247	0.182294	0.4297	-5.55528	1.33372
ENSG00000215861.7	0.429685	5.34945	1.18547	0.24495	0.506941	-5.79084	1.1627
ENSG00000274423.1	-5.6226	-2.54373	-1.86782	0.0711972	0.255476	-4.79186	-1.80422
ENSG00000286219.2	1.17217	1.29107	1.26546	0.214449	0.47035	-5.8168	1.24142
ENSG00000277147.7	0.231965	3.50749	0.495247	0.623935	0.813934	-6.38093	0.490282
ENSG00000206828.1	-1.08555	-3.15436	-0.553987	0.583484	0.787528	-6.37772	-0.548302
ENSG00000150337.14	0.178861	0.48415	0.173423	0.863414	0.941005	-6.53822	0.17203
ENSG00000203814.7	5.19271	0.617175	5.19596	1.00995e-05	0.000610036	2.98518	4.41503
ENSG00000183598.4	6.33472	-2.69285	4.65952	4.4551e-05	0.00190701	1.85424	4.08251
ENSG00000220323.4	-1.37111	1.99333	-2.93292	0.0062411	0.0589691	-2.7143	-2.73484
ENSG00000261716.2	0.109496	2.42902	0.180639	0.857734	0.938954	-6.54079	0.179259
ENSG00000184678.11	0.98175	4.06161	1.30523	0.201494	0.454652	-5.66611	1.27731
ENSG00000184260.6	9.30958	-0.0137909	6.59199	1.88715e-07	3.01736e-05	6.53645	5.21012
ENSG00000184270.6	10.9548	-1.15881	9.10898	1.44025e-10	8.389e-08	12.234	6.41157
ENSG00000178096.9	0.814745	3.39462	1.52159	0.138444	0.370018	-5.33769	1.48161
ENSG00000159164.10	-1.01985	8.72483	-2.05555	0.0477822	0.20242	-4.52934	-1.9793
ENSG00000143368.10	-1.85158	3.9749	-6.12136	5.40429e-07	6.49261e-05	5.62975	-5.01137
ENSG00000014914.21	-1.32963	2.28349	-3.09139	0.00405435	0.0450495	-2.35812	-2.8739
ENSG00000264522.6	0.199286	5.13734	0.198929	0.843478	0.932906	-6.55028	0.197447
ENSG00000285184.4	-0.208748	2.49192	-0.682798	0.49932	0.733728	-6.40718	-0.67556
ENSG00000136631.15	0.439963	6.01828	2.07469	0.0462417	0.198329	-4.47799	1.99318
ENSG00000023902.14	-0.0661202	5.52417	-0.150706	0.881072	0.949683	-6.62189	-0.149611
ENSG00000143401.15	0.573963	5.09455	1.02865	0.312023	0.578722	-5.96044	1.01099
ENSG00000118298.12	-1.39665	2.48339	-0.879456	0.385145	0.645171	-6.21782	-0.868456
ENSG00000117362.13	0.0628244	5.39398	0.169271	0.866558	0.942616	-6.57937	0.168032
ENSG00000118292.9	0.737756	1.95123	1.51039	0.142038	0.375899	-5.34342	1.46824
ENSG00000159208.16	-0.0441739	3.25909	-0.0789016	0.937707	0.974265	-6.33173	-0.0781518
ENSG00000266472.6	0.170068	6.51042	0.49378	0.624542	0.814377	-6.51237	0.489424
ENSG00000117360.13	-0.101797	4.82251	-0.406414	0.686917	0.85218	-6.52521	-0.403043
ENSG00000163125.16	-1.08946	5.6915	-2.4345	0.0201448	0.120112	-3.86923	-2.32364
ENSG00000143374.18	-0.803968	4.83348	-2.75113	0.00933588	0.0752441	-3.17205	-2.5995
ENSG00000143369.15	-1.86627	3.85991	-3.15909	0.00368319	0.0421356	-2.16827	-2.90409
ENSG00000228126.1	-1.29346	-0.316903	-1.40905	0.16763	0.411413	-5.65622	-1.37986
ENSG00000237781.3	-1.92091	-1.54893	-1.7127	0.0969598	0.304621	-5.1299	-1.65977
ENSG00000143384.14	0.542764	5.95476	1.66136	0.108364	0.323121	-5.12042	1.60559
ENSG00000274963.1	-0.351215	-4.12261	-0.15935	0.874354	0.94676	-6.58609	-0.15813
ENSG00000253047.1	-1.25526	-4.06121	-0.493549	0.624703	0.814377	-6.50543	-0.489195
ENSG00000143420.19	0.147546	8.38137	0.576201	0.56826	0.778333	-6.37373	0.570616
ENSG00000276103.1	0.987623	-4.05235	0.501787	0.618955	0.810501	-6.54087	0.497331
ENSG00000288880.1	-1.42487	1.07734	-2.20067	0.0351274	0.167911	-4.19271	-2.10689
ENSG00000143457.11	0.146736	4.12802	0.310526	0.758171	0.89034	-6.47007	0.307883
ENSG00000163131.12	0.112859	2.15446	0.198383	0.844216	0.933368	-6.52391	0.196503
ENSG00000143387.14	-0.0063372	2.67435	-0.0141927	0.988757	0.996592	-6.58944	-0.0140918
ENSG00000143437.21	-0.563685	4.92794	-2.15203	0.0402614	0.183027	-4.31685	-2.05106
ENSG00000143379.13	0.585354	4.51043	2.2674	0.0298522	0.153062	-4.1539	2.17205
ENSG00000143418.20	-1.22364	5.55794	-1.02156	0.313997	0.580413	-6.0736	-1.00687
ENSG00000259357.2	0.570081	-3.14701	0.251125	0.803196	0.913659	-6.60566	0.249213
ENSG00000143409.17	-0.78621	3.7895	-0.717868	0.477629	0.717218	-6.3142	-0.710121
ENSG00000143363.17	-0.705864	4.28009	-2.66901	0.0119233	0.0870754	-3.29928	-2.5144
ENSG00000143443.10	0.320931	1.46244	0.501843	0.618942	0.810501	-6.42291	0.49735
ENSG00000197622.13	-0.862812	5.70296	-2.67436	0.0112975	0.084189	-3.34887	-2.53336
ENSG00000213190.4	-0.706216	7.91769	-1.9727	0.0565297	0.222971	-4.70752	-1.90693
ENSG00000143458.12	0.413069	3.73204	0.856976	0.397913	0.655849	-6.15562	0.845355
ENSG00000261168.1	-1.8484	-0.965976	-1.95483	0.0587103	0.228473	-4.73159	-1.89036
ENSG00000143434.17	-1.43104	4.12471	-3.0288	0.0051408	0.0523101	-2.48123	-2.79808
ENSG00000163154.6	0.134583	-0.766549	0.114214	0.909855	0.964548	-6.52211	0.113221
ENSG00000163156.12	-0.266081	3.67823	-0.539556	0.592915	0.793579	-6.47045	-0.534616
ENSG00000163155.12	0.0095978	3.93941	0.0340246	0.973052	0.98934	-6.59861	0.0337813
ENSG00000163159.15	-0.13828	5.12818	-0.451263	0.65458	0.832973	-6.53159	-0.447409
ENSG00000143398.20	0.0619414	5.34559	0.204053	0.839546	0.931456	-6.50621	0.202474
ENSG00000159352.16	-0.277944	7.04386	-0.676551	0.503148	0.736517	-6.34094	-0.669544
ENSG00000232671.7	-1.20505	-1.33177	-1.00151	0.323443	0.589545	-6.03969	-0.987407
ENSG00000143373.18	-0.335449	4.55124	-0.712213	0.481048	0.71998	-6.38314	-0.704618
ENSG00000143393.17	-0.520086	6.25088	-1.70855	0.0964226	0.30379	-5.19421	-1.66245
ENSG00000143390.18	-0.0488921	5.50416	-0.141725	0.888112	0.953349	-6.5613	-0.140693
ENSG00000237976.2	2.11994	-1.3072	1.64813	0.108371	0.323121	-5.17289	1.60556
ENSG00000143416.21	-0.0500824	4.21656	-0.0874411	0.930962	0.971158	-6.47383	-0.086634
ENSG00000159377.11	-0.0286024	6.8702	-0.074628	0.940945	0.975395	-6.54077	-0.0740818
ENSG00000143442.22	-2.23966	6.14234	-6.91447	4.8919e-08	1.06776e-05	8.4628	-5.4552
ENSG00000143375.15	-1.44269	1.87382	-1.89847	0.0660857	0.244809	-4.83659	-1.83784
ENSG00000143367.17	-0.424912	3.35376	-1.18633	0.243569	0.50513	-5.84629	-1.16611
ENSG00000143376.14	-0.116162	6.76587	-0.438594	0.663727	0.838678	-6.43928	-0.434773
ENSG00000206635.1	0.552562	-4.93729	0.274699	0.785162	0.904692	-6.58799	0.272599
ENSG00000159409.15	-2.04519	6.23516	-2.95809	0.00556853	0.0552225	-2.68409	-2.77216
ENSG00000178796.13	0.521055	1.60387	0.876485	0.387155	0.646944	-6.08827	0.864789
ENSG00000269621.1	-0.144666	-0.593025	-0.177362	0.860393	0.939736	-6.41466	-0.175874
ENSG00000143436.11	-0.139193	4.82367	-0.423784	0.674333	0.844661	-6.50698	-0.420208
ENSG00000249602.1	-0.814658	-0.0874529	-0.885844	0.383059	0.643437	-5.96723	-0.872274
ENSG00000268288.1	-2.13266	-0.918109	-1.88171	0.0690411	0.250927	-4.78508	-1.81815
ENSG00000182134.17	-0.663001	4.6942	-2.46248	0.0197681	0.118483	-3.71518	-2.33072
ENSG00000203288.5	0.155129	0.923474	0.230448	0.819117	0.92143	-6.52375	0.228681
ENSG00000269489.1	-0.703598	-1.08961	-0.618692	0.540456	0.762635	-6.24926	-0.612124
ENSG00000225556.2	-0.754098	-0.906349	-0.55564	0.582443	0.78724	-6.2404	-0.549819
ENSG00000234614.1	-0.725814	2.38902	-1.2504	0.219912	0.476578	-5.78518	-1.22676
ENSG00000159445.13	-0.600412	4.13045	-2.0513	0.0483297	0.203341	-4.51984	-1.97446
ENSG00000197747.9	-0.189982	1.77224	-0.221983	0.825633	0.925323	-6.44	-0.220306
ENSG00000163191.6	-1.06547	1.2901	-0.887977	0.380629	0.641149	-5.99709	-0.876739
ENSG00000236427.1	-0.946023	-3.84794	-0.76913	0.44705	0.694612	-6.28815	-0.760343
ENSG00000163220.11	2.5927	-0.614666	1.84116	0.0758916	0.264677	-4.96549	1.77504
ENSG00000143546.10	1.66968	-1.74745	0.911114	0.370084	0.631868	-6.13836	0.896317
ENSG00000197956.10	0.966214	5.85938	1.93209	0.0633794	0.239144	-4.71473	1.85652
ENSG00000196420.8	1.75994	-2.55748	0.908677	0.369869	0.631777	-6.03651	0.896719
ENSG00000196154.12	0.430063	0.105652	0.255264	0.800016	0.912378	-6.4338	0.253327
ENSG00000188643.11	-0.0808153	4.01725	-0.154999	0.877974	0.948648	-6.45235	-0.153538
ENSG00000189334.9	1.89033	-2.00055	1.28466	0.207796	0.462349	-5.66836	1.25965
ENSG00000189171.15	0.352711	3.23469	0.540623	0.592746	0.793458	-6.32307	0.534861
ENSG00000160678.12	-0.731682	5.62111	-1.10289	0.27876	0.54268	-5.88908	-1.08311
ENSG00000272030.1	-1.82693	-2.11424	-1.51259	0.139487	0.3719	-5.38759	-1.4777
ENSG00000160679.13	-0.96455	5.82602	-4.05032	0.000269358	0.00727354	0.144132	-3.64312
ENSG00000143553.11	0.236573	4.36459	0.640168	0.526226	0.752073	-6.42598	0.633777
ENSG00000143621.17	0.536548	6.20025	1.84185	0.0743296	0.26196	-4.90648	1.78458
ENSG00000169418.10	-0.0635308	0.135163	-0.0722274	0.942916	0.976566	-6.44	-0.0716055
ENSG00000143624.14	-0.958624	6.313	-2.31659	0.0269705	0.143539	-4.03221	-2.21194
ENSG00000143554.14	-0.937058	2.58707	-1.79522	0.0835392	0.279858	-4.88586	-1.73051
ENSG00000143614.10	-1.534	5.79801	-3.6243	0.000910855	0.0170013	-1.06684	-3.31671
ENSG00000223599.1	1.79239	-2.29701	1.64245	0.10944	0.32475	-5.15248	1.60072
ENSG00000198837.10	-2.08483	6.14305	-4.83605	3.72709e-05	0.00170916	1.95511	-4.12378
ENSG00000160741.17	-3.17779	3.79097	-5.97323	1.14838e-06	0.000115609	4.95443	-4.86434
ENSG00000282386.1	0.484231	-1.1932	0.536185	0.595224	0.79492	-6.42664	0.531281
ENSG00000273026.1	-0.35311	-1.17552	-0.28654	0.77618	0.900642	-6.45296	-0.2843
ENSG00000143578.16	-0.321327	0.641359	-0.507052	0.615422	0.80826	-6.39032	-0.502348
ENSG00000143543.15	0.922585	3.50523	1.83755	0.0746194	0.262518	-5.00869	1.7828
ENSG00000285641.1	-2.50162	-0.535379	-2.0631	0.0465753	0.199375	-4.45651	-1.99014
ENSG00000272654.1	-0.357455	0.395953	-0.644433	0.523491	0.74988	-6.41242	-0.637974
ENSG00000143545.10	-0.546897	-0.11594	-0.495655	0.623337	0.813544	-6.23046	-0.491126
ENSG00000177954.14	0.39153	7.07259	0.60398	0.549839	0.767841	-6.3625	0.598001
ENSG00000231416.1	3.73699	-3.82901	2.83474	0.00761092	0.0664923	-3.02568	2.66886
ENSG00000143549.21	-0.0336725	7.69477	-0.128542	0.898455	0.958571	-6.62627	-0.127614
ENSG00000143612.21	-0.207935	7.39325	-0.559714	0.579345	0.785984	-6.37863	-0.554342
ENSG00000143569.19	-1.96268	6.413	-6.11781	5.37391e-07	6.49198e-05	6.13806	-5.01246
ENSG00000143575.15	-0.172698	6.18133	-0.420683	0.676558	0.845597	-6.48676	-0.417165
ENSG00000143515.20	-0.345143	5.29599	-0.66277	0.511818	0.741866	-6.35832	-0.65601
ENSG00000238365.3	-0.541788	-3.74823	-0.206975	0.837227	0.930561	-6.6201	-0.205442
ENSG00000160712.13	0.959666	2.68882	1.90283	0.0675196	0.248008	-4.79865	1.8282
ENSG00000169291.10	0.379196	2.32255	0.518505	0.608216	0.803623	-6.38121	0.512622
ENSG00000160714.10	-0.0833712	6.22929	-0.333477	0.740929	0.882478	-6.44788	-0.330623
ENSG00000229780.1	-1.12553	-3.60144	-0.422929	0.674946	0.844679	-6.48737	-0.41937
ENSG00000286391.2	-1.58675	-0.962254	-1.3732	0.178529	0.425017	-5.61109	-1.3453
ENSG00000160716.6	-0.489534	6.38976	-0.895241	0.377417	0.638275	-6.10549	-0.882665
ENSG00000233875.1	2.34367	-3.50272	1.35123	0.185279	0.433573	-5.79002	1.32467
ENSG00000160710.18	-0.147041	8.26584	-0.418725	0.677972	0.846268	-6.54633	-0.415232
ENSG00000143603.19	-0.282176	4.83128	-0.284034	0.778443	0.901656	-6.46034	-0.281348
ENSG00000163344.6	-0.821855	4.81077	-1.55926	0.127932	0.35533	-5.37645	-1.52231
ENSG00000163346.17	0.813337	6.20934	1.12293	0.271076	0.534847	-5.83622	1.10059
ENSG00000163348.4	-0.92491	5.03929	-2.59424	0.0144526	0.0975501	-3.44672	-2.44581
ENSG00000271380.1	1.06657	-0.111716	1.2467	0.221576	0.47904	-5.68821	1.22235
ENSG00000160691.19	-0.460284	4.12496	-1.02048	0.314866	0.581269	-6.00224	-1.00506
ENSG00000173207.13	-0.361391	1.90423	-0.529468	0.599819	0.797741	-6.46368	-0.524661
ENSG00000160688.19	-0.417072	4.39121	-1.11237	0.273565	0.537799	-5.97241	-1.09489
ENSG00000160685.14	0.178303	3.72795	0.295518	0.769351	0.897075	-6.51561	0.293223
ENSG00000232093.1	-0.372775	-1.35416	-0.330064	0.743316	0.883357	-6.51775	-0.327465
ENSG00000143537.14	-0.641663	4.98389	-1.21874	0.23166	0.490932	-5.77236	-1.19609
ENSG00000243364.8	2.07321	-1.77652	1.22769	0.22779	0.486475	-5.83772	1.20607
ENSG00000143590.14	-0.527148	3.40231	-0.851637	0.400581	0.657601	-6.08178	-0.840584
ENSG00000169242.12	-1.18944	2.8752	-1.09445	0.281232	0.545675	-5.95868	-1.07756
ENSG00000169241.19	-0.0714765	2.24738	-0.131339	0.896327	0.957674	-6.46343	-0.130302
ENSG00000179085.8	0.640563	2.94016	0.848449	0.402489	0.658969	-6.09681	0.837184
ENSG00000163462.19	-1.95237	4.287	-3.14605	0.00356346	0.0413266	-2.22015	-2.91442
ENSG00000231064.8	-2.34784	1.87829	-2.44181	0.0210292	0.123522	-3.74412	-2.30746
ENSG00000169231.13	-1.9223	3.27588	-2.29232	0.028962	0.150279	-4.02794	-2.184
ENSG00000173171.15	0.0364326	2.54955	0.105875	0.916296	0.966181	-6.58255	0.105101
ENSG00000236263.1	-2.14697	-0.847035	-1.74543	0.0898882	0.292564	-4.88993	-1.69599
ENSG00000160766.15	-2.06051	3.31977	-3.70662	0.000766419	0.0151507	-0.85985	-3.36465
ENSG00000177628.16	-1.06116	4.97276	-3.14843	0.00334636	0.0396117	-2.22813	-2.93399
ENSG00000160767.22	-3.13985	4.17477	-5.78869	2.5651e-06	0.00021128	4.38393	-4.70289
ENSG00000116521.11	-0.698278	4.89774	-1.93627	0.0612114	0.234421	-4.73953	-1.87196
ENSG00000176444.19	-0.853475	4.22508	-1.7799	0.0844381	0.281397	-4.98702	-1.7255
ENSG00000143630.10	-2.04815	3.21852	-3.39694	0.00197761	0.0286497	-1.61248	-3.09357
ENSG00000143627.19	-2.2388	-0.474937	-2.04869	0.0486719	0.204043	-4.47075	-1.97145
ENSG00000160752.15	-0.260427	6.52443	-0.73919	0.464714	0.707548	-6.36112	-0.731107
ENSG00000225855.7	-1.51185	0.0537262	-1.67714	0.102413	0.313925	-5.25635	-1.63326
ENSG00000160753.17	-0.948483	6.42552	-1.73008	0.0933519	0.298432	-5.05762	-1.67798
ENSG00000116539.14	0.0582445	7.87068	0.124203	0.901976	0.96055	-6.48786	0.123166
ENSG00000227773.1	-2.36598	-4.02618	-1.70449	0.0972134	0.304817	-5.17743	-1.65852
ENSG00000235919.5	-1.37981	0.793919	-2.89667	0.00650265	0.0604209	-2.82418	-2.7213
ENSG00000225082.2	0.240848	-3.98584	0.089543	0.929166	0.970789	-6.64261	0.0888938
ENSG00000125459.17	-0.606262	3.30085	-1.36512	0.182267	0.4297	-5.54353	-1.33381
ENSG00000163374.20	-0.779079	5.497	-2.71485	0.0109113	0.0826241	-3.2005	-2.54553
ENSG00000132676.16	-0.200574	5.53109	-0.730569	0.469935	0.711617	-6.3332	-0.722586
ENSG00000203761.5	-2.78251	1.22737	-2.91404	0.00651012	0.0604209	-2.73516	-2.72092
ENSG00000116580.20	0.342738	5.64472	0.956852	0.345238	0.609005	-6.11578	0.943866
ENSG00000132718.9	-0.360371	9.79493	-0.967708	0.339976	0.604394	-6.08507	-0.954213
ENSG00000283442.1	0.799217	-4.93076	0.340717	0.735351	0.879556	-6.59214	0.338016
ENSG00000143622.11	-0.0549369	3.6295	-0.144337	0.886273	0.952258	-6.48254	-0.143022
ENSG00000132680.11	-0.656423	4.92946	-1.88108	0.0686726	0.250418	-4.8484	-1.82057
ENSG00000207475.1	-0.731389	-4.10522	-0.539032	0.593375	0.793857	-6.44373	-0.533952
ENSG00000116584.22	-0.418191	7.22304	-0.970355	0.339029	0.603565	-6.04118	-0.956086
ENSG00000277817.1	0.336671	-5.16627	0.168512	0.86715	0.942945	-6.63882	0.16728
ENSG00000163479.14	-0.209533	5.70022	-0.610236	0.545642	0.765582	-6.4482	-0.604303
ENSG00000160803.8	-1.09211	6.21746	-2.88851	0.00659444	0.0608384	-2.85782	-2.71666
ENSG00000116586.12	-0.000537741	4.50017	-0.00129446	0.998975	0.999841	-6.5057	-0.00128479
ENSG00000160789.24	-0.69563	4.42332	-0.878887	0.385588	0.645592	-6.15478	-0.867647
ENSG00000196189.14	-1.71521	4.69725	-2.65155	0.0122156	0.0881605	-3.34595	-2.50586
ENSG00000160785.14	-1.44752	6.18224	-5.04062	1.44398e-05	0.000805552	2.97227	-4.33706
ENSG00000160783.19	-0.625369	2.91562	-0.977156	0.335256	0.600755	-6.08667	-0.963581
ENSG00000160781.17	-2.53196	7.12709	-1.75897	0.0873845	0.28752	-5.06923	-1.70936
ENSG00000198952.8	-0.604987	6.55019	-1.70674	0.0986516	0.307773	-5.07481	-1.65143
ENSG00000163472.19	-0.730164	1.38807	-0.970307	0.338565	0.603203	-6.09791	-0.957005
ENSG00000198715.13	-0.56037	3.49341	-1.29632	0.203611	0.45701	-5.68266	-1.27133
ENSG00000163468.15	0.455284	7.31055	1.51982	0.137558	0.368646	-5.4756	1.48495
ENSG00000125462.19	-0.262666	7.76425	-0.621486	0.539442	0.761997	-6.26238	-0.613657
ENSG00000207933.3	3.75654	-3.22734	3.25739	0.00267676	0.0343208	-1.98533	3.00261
ENSG00000116604.19	-2.878	6.92902	-4.38732	0.000100591	0.00349977	0.926227	-3.88916
ENSG00000206651.1	0.665209	-4.3827	0.473976	0.63864	0.823094	-6.48859	0.469601
ENSG00000183856.11	-1.41989	0.759504	-1.13004	0.267546	0.530929	-5.87462	-1.10873
ENSG00000163382.13	-0.438178	6.14506	-1.31812	0.197167	0.44919	-5.63183	-1.28966
ENSG00000160818.17	-0.929418	4.68666	-1.81561	0.0792111	0.270852	-4.8952	-1.75528
ENSG00000272971.1	-0.0565545	-0.0437902	-0.064437	0.948998	0.979354	-6.49607	-0.0639646
ENSG00000132702.13	-1.30905	4.56354	-0.793135	0.433039	0.683152	-6.26245	-0.784001
ENSG00000132692.19	-0.714663	6.88301	-1.42688	0.163806	0.406569	-5.49161	-1.39239
ENSG00000132688.11	0.128553	4.59787	0.211378	0.834062	0.929067	-6.46907	0.209495
ENSG00000143320.9	-1.27672	1.70999	-1.20739	0.235931	0.496162	-5.681	-1.18522
ENSG00000223356.1	-2.20969	-1.60654	-1.06933	0.292545	0.558114	-5.94093	-1.05256
ENSG00000143319.17	-1.68373	3.7932	-4.18761	0.000236632	0.00662234	0.304382	-3.67631
ENSG00000143303.12	-0.97569	3.58849	-2.22847	0.032558	0.16083	-4.19204	-2.13749
ENSG00000143314.12	-0.251909	5.04911	-0.59244	0.557359	0.772236	-6.45439	-0.586768
ENSG00000143321.19	-0.304622	6.55848	-0.90469	0.372102	0.633324	-6.1126	-0.892543
ENSG00000143294.15	-1.49446	5.23081	-5.09076	1.5606e-05	0.000852643	2.62624	-4.31996
ENSG00000187800.14	-1.34063	1.38669	-1.54448	0.131723	0.360007	-5.37469	-1.50734
ENSG00000132694.19	-0.993685	7.00464	-2.0216	0.0509598	0.209951	-4.62784	-1.95182
ENSG00000211581.1	-2.99608	-4.60981	-1.37859	0.176757	0.422696	-5.68189	-1.35081
ENSG00000237842.2	1.33918	0.534665	1.69969	0.0980495	0.306422	-5.29793	1.65438
ENSG00000117036.12	0.178335	4.36649	0.400706	0.691536	0.854449	-6.41237	0.396772
ENSG00000231700.3	-3.07906	-2.65848	-2.17795	0.0368017	0.172679	-4.29657	-2.08796
ENSG00000183853.18	-0.445039	2.24341	-0.829487	0.412443	0.666955	-6.25227	-0.819602
ENSG00000227295.2	0.644786	-0.621287	0.608626	0.546697	0.766271	-6.50333	0.602717
ENSG00000163563.8	0.694822	0.352378	1.02134	0.31614	0.582286	-6.04848	1.00242
ENSG00000163565.20	-0.590042	3.22966	-0.933954	0.357761	0.621417	-6.07007	-0.91964
ENSG00000162706.13	-0.942547	8.90777	-1.54916	0.130545	0.358151	-5.37303	-1.51196
ENSG00000225670.4	0.15165	0.0935942	0.0954625	0.924491	0.969021	-6.63437	0.0947779
ENSG00000213088.12	-2.79833	2.5078	-3.24372	0.00279029	0.0353703	-1.91863	-2.98994
ENSG00000158716.9	1.30367	2.59481	2.15673	0.0382643	0.176794	-4.33044	2.07201
ENSG00000272668.2	-0.777322	2.16236	-1.20768	0.237695	0.49836	-5.64435	-1.18077
ENSG00000158710.15	-0.236057	3.96798	-0.431709	0.66884	0.841652	-6.38699	-0.42774
ENSG00000177807.10	-1.17103	6.72062	-0.970366	0.339552	0.604022	-6.01237	-0.95505
ENSG00000143315.8	-0.250127	3.4327	-0.51868	0.607678	0.80328	-6.37753	-0.513391
ENSG00000162728.5	-0.311654	7.6441	-0.833667	0.410819	0.665747	-6.14198	-0.822452
ENSG00000162729.14	-0.491727	7.5575	-1.01498	0.318523	0.584842	-5.95316	-0.997497
ENSG00000018625.15	-0.000191047	9.07165	-0.000157543	0.999875	0.999991	-6.46396	-0.000156179
ENSG00000143318.13	0.564351	4.59364	1.26962	0.213929	0.469604	-5.66803	1.24283
ENSG00000227741.1	-0.399348	-1.25833	-0.316036	0.753854	0.888634	-6.52365	-0.313562
ENSG00000162734.13	-1.34936	9.3334	-3.29714	0.0023364	0.0319126	-1.89158	-3.04376
ENSG00000132716.19	-0.559257	5.68777	-1.95259	0.0602108	0.232019	-4.67377	-1.87925
ENSG00000224261.2	-2.19279	-1.93873	-2.1238	0.0408186	0.184465	-4.455	-2.04537
ENSG00000162735.19	0.0791021	6.09959	0.334389	0.740083	0.882121	-6.54223	0.331743
ENSG00000122218.17	-0.174334	7.86168	-0.562983	0.578046	0.784669	-6.30731	-0.556241
ENSG00000235082.2	0.868091	-2.6607	0.495297	0.623482	0.813607	-6.5238	0.490922
ENSG00000202078.1	0.155364	-3.63418	0.0765939	0.93941	0.974918	-6.54775	0.0760116
ENSG00000162736.17	-1.3993	5.38976	-3.38197	0.00178366	0.0266621	-1.6741	-3.12407
ENSG00000171786.6	-2.59202	-0.11311	-3.18082	0.00322471	0.0387602	-2.0343	-2.94546
ENSG00000162738.7	-1.18096	2.74737	-1.24613	0.22117	0.47854	-5.77276	-1.22342
ENSG00000066294.15	1.24016	1.36911	1.41608	0.166675	0.410366	-5.60364	1.38297
ENSG00000122223.13	0.0960609	-0.324937	0.0942466	0.925561	0.969312	-6.42575	0.0934309
ENSG00000213080.3	0.225065	0.996869	0.347765	0.730126	0.876211	-6.46497	0.344958
ENSG00000158769.18	0.128985	1.76028	0.178442	0.859497	0.939515	-6.47565	0.177014
ENSG00000215845.11	0.28532	3.39057	0.423129	0.675186	0.844857	-6.34353	0.419041
ENSG00000158773.14	0.400046	5.58363	1.28115	0.208742	0.463481	-5.7318	1.25703
ENSG00000289121.1	1.81236	-1.24928	1.64845	0.108398	0.323148	-5.24773	1.60544
ENSG00000186517.14	-0.218829	0.444441	-0.299829	0.766515	0.895527	-6.53084	-0.296936
ENSG00000162755.14	0.668673	4.27808	1.31904	0.19716	0.44919	-5.59966	1.28969
ENSG00000143256.5	-0.642431	4.99783	-1.09334	0.281738	0.546073	-5.99044	-1.07642
ENSG00000158793.14	-0.296547	4.67828	-0.871103	0.390517	0.649849	-6.09074	-0.85868
ENSG00000158796.17	-0.239075	4.41771	-0.755025	0.455278	0.700621	-6.28417	-0.746644
ENSG00000143222.12	0.0148468	5.97467	0.0428421	0.966074	0.986906	-6.60526	0.0425332
ENSG00000224985.1	1.53885	-2.47915	0.947116	0.350065	0.613834	-6.21805	0.934464
ENSG00000143258.17	-2.35818	4.24921	-5.6911	2.20547e-06	0.000191692	4.34149	-4.73362
ENSG00000143224.18	-0.640219	3.89615	-1.32298	0.195806	0.447814	-5.5925	-1.29359
ENSG00000158850.15	-0.464123	4.55948	-1.13384	0.264558	0.527636	-5.98976	-1.11568
ENSG00000158859.10	-1.18567	4.21254	-0.690165	0.494635	0.730051	-6.40794	-0.682955
ENSG00000158864.13	-0.292904	7.02511	-1.02522	0.313295	0.579696	-5.96487	-1.00833
ENSG00000158869.11	-0.262106	1.15087	-0.286372	0.776387	0.900685	-6.41503	-0.28403
ENSG00000158882.15	-0.199933	5.58412	-0.578202	0.566912	0.777672	-6.37387	-0.572606
ENSG00000248485.2	-0.0658626	5.50704	-0.107173	0.915327	0.966112	-6.48372	-0.106322
ENSG00000158887.19	-1.52988	0.433623	-1.94027	0.0611153	0.234218	-4.67734	-1.87266
ENSG00000143252.16	-0.62098	5.13398	-1.50027	0.14252	0.376652	-5.49436	-1.46647
ENSG00000289106.1	0.184448	2.49313	0.232394	0.81766	0.920958	-6.54626	0.230556
ENSG00000188931.4	1.75025	-1.19653	1.40185	0.170373	0.414914	-5.58237	1.37101
ENSG00000288670.1	-0.581964	4.31113	-1.6599	0.106982	0.320899	-5.1637	-1.61191
ENSG00000283696.1	-0.790722	-1.51988	-0.622058	0.537932	0.760901	-6.38618	-0.615944
ENSG00000173110.8	0.848783	-0.67795	0.645971	0.523844	0.750098	-6.06732	0.637431
ENSG00000203747.12	-0.00764942	2.0803	-0.00748057	0.994083	0.998168	-6.55938	-0.00741618
ENSG00000225217.1	1.09982	-0.701275	0.760951	0.453135	0.698752	-6.0258	0.750199
ENSG00000162746.14	0.819386	1.70999	1.29773	0.203803	0.457201	-5.6503	1.27079
ENSG00000081721.12	0.517412	3.61588	1.61848	0.115785	0.335565	-5.21366	1.57271
ENSG00000118217.7	0.58302	5.98795	1.32863	0.193858	0.445277	-5.6181	1.29925
ENSG00000229808.1	3.03628	-2.48625	1.836	0.0748534	0.262925	-5.02512	1.78136
ENSG00000162745.11	0.0453179	2.1269	0.0338514	0.973198	0.98935	-6.52993	0.0335975
ENSG00000198929.13	-2.48876	5.33512	-6.07539	1.30066e-06	0.0001274	5.06879	-4.83965
ENSG00000266144.1	0.967695	-4.34184	1.00445	0.322422	0.58852	-6.04474	0.989493
ENSG00000207729.3	-1.53005	-4.88007	-0.666704	0.509326	0.740625	-6.42333	-0.659887
ENSG00000239887.6	-2.04747	0.901279	-2.62167	0.0137722	0.0945316	-3.34293	-2.46315
ENSG00000198574.6	-3.84648	0.102733	-1.73069	0.0923043	0.296594	-5.13982	-1.68337
ENSG00000152332.16	1.32641	7.2888	1.89018	0.0670327	0.247055	-4.88345	1.83145
ENSG00000117143.14	-0.228931	5.26085	-0.40349	0.689326	0.853787	-6.41171	-0.39977
ENSG00000272574.1	-2.78141	-3.30625	-1.09806	0.280888	0.545252	-5.89036	-1.07833
ENSG00000162733.19	1.18989	4.23018	1.50159	0.144083	0.378895	-5.41201	1.46075
ENSG00000132196.16	-0.653387	2.78524	-1.46342	0.152795	0.391797	-5.48285	-1.42973
ENSG00000117152.14	0.589505	9.78232	1.71631	0.0965812	0.30399	-5.05878	1.66166
ENSG00000143248.13	0.131387	7.51669	0.275723	0.784671	0.904366	-6.44164	0.273237
ENSG00000185630.19	-0.449952	6.98802	-0.806856	0.425817	0.67745	-6.17668	-0.796371
ENSG00000207082.1	0.766951	-3.69113	0.710573	0.482196	0.721025	-6.32289	0.702776
ENSG00000269887.1	3.02922	-2.24709	2.30704	0.0270798	0.143922	-4.12035	2.21037
ENSG00000143171.13	0.838702	2.58205	1.00682	0.321865	0.58802	-6.01706	0.990632
ENSG00000143198.13	-0.207886	7.02867	-0.44273	0.660734	0.837081	-6.44645	-0.4389
ENSG00000143149.13	0.331229	5.35631	0.671119	0.50761	0.739117	-6.241	0.662564
ENSG00000143183.18	0.956819	5.54191	2.25179	0.0318689	0.158688	-4.13338	2.14605
ENSG00000224358.1	1.80601	-1.08889	1.58758	0.122257	0.345777	-5.32929	1.54537
ENSG00000143179.16	-0.261763	4.98527	-0.752111	0.457239	0.702016	-6.24862	-0.743402
ENSG00000188859.7	-2.51108	4.05228	-4.04742	0.000274829	0.00737797	0.0501961	-3.63794
ENSG00000230898.1	1.6561	-3.38132	0.991508	0.328234	0.593354	-6.11553	0.977677
ENSG00000215952.1	-1.40577	-4.39201	-0.740335	0.464028	0.707086	-6.35689	-0.73223
ENSG00000229588.3	0.323664	0.812189	0.464875	0.644902	0.827076	-6.4658	0.460856
ENSG00000215835.2	-0.955451	-0.19941	-1.30757	0.199534	0.452249	-5.70269	-1.28288
ENSG00000143157.12	0.340704	6.45196	0.951249	0.348627	0.612328	-6.04976	0.937256
ENSG00000152382.6	0.976983	4.60386	3.82173	0.000530336	0.011734	-0.523252	3.46495
ENSG00000225171.2	1.68966	-3.26955	0.778782	0.441403	0.68998	-6.18178	0.769826
ENSG00000143195.13	0.742803	6.00379	1.44374	0.157839	0.398995	-5.53392	1.41238
ENSG00000143194.13	0.0338289	2.25997	0.0635673	0.949757	0.979677	-6.41019	0.0630115
ENSG00000198842.10	-0.203505	0.799493	-0.205405	0.838499	0.931261	-6.52052	-0.203813
ENSG00000143190.23	0.40203	5.00086	0.873185	0.389614	0.649108	-6.11517	0.860318
ENSG00000272033.1	2.39299	-2.31915	2.14811	0.0386966	0.178267	-4.24161	2.0674
ENSG00000198821.11	-0.659889	0.32397	-0.854485	0.399623	0.656807	-5.99749	-0.842294
ENSG00000143162.9	-0.0469105	5.1381	-0.101409	0.91981	0.967361	-6.60836	-0.100673
ENSG00000198771.11	-0.0857793	3.65567	-0.163423	0.871278	0.945108	-6.4916	-0.162035
ENSG00000197965.12	0.800203	4.87215	3.44136	0.0018995	0.0277799	-1.5384	3.10551
ENSG00000143158.11	1.07675	6.51544	2.94156	0.00614126	0.0584914	-2.70434	2.74014
ENSG00000143164.16	0.312756	7.63772	0.974269	0.33752	0.602299	-6.01285	0.959077
ENSG00000221545.1	1.29327	-4.92368	0.755172	0.455192	0.700572	-6.34872	0.746788
ENSG00000224837.1	0.638301	0.803598	0.730023	0.470232	0.711775	-6.24828	0.722101
ENSG00000143147.15	-0.177329	4.18407	-0.450085	0.656077	0.834211	-6.37617	-0.445336
ENSG00000143155.13	1.53247	5.87142	3.35504	0.00192271	0.0280224	-1.73442	3.10192
ENSG00000213064.10	0.279186	4.02957	0.293703	0.770782	0.897877	-6.52455	0.291352
ENSG00000235736.1	-1.07193	-2.00351	-0.795426	0.431912	0.682303	-6.22564	-0.785924
ENSG00000143153.14	0.626528	9.9976	2.17895	0.0365037	0.171839	-4.30498	2.09127
ENSG00000143156.14	0.379935	3.96308	0.83257	0.411108	0.665838	-6.17617	0.821946
ENSG00000117475.14	1.2288	4.58666	3.27427	0.00272455	0.0347684	-1.94712	2.99722
ENSG00000117477.13	1.17719	3.77116	3.81069	0.000549919	0.0120544	-0.572456	3.45518
ENSG00000117479.15	0.345022	3.42425	0.630479	0.533163	0.757208	-6.30863	0.623186
ENSG00000234604.2	-0.271067	-4.06598	-0.144305	0.886153	0.952187	-6.50963	-0.143173
ENSG00000213062.5	-1.12659	3.58629	-2.09488	0.0439311	0.192753	-4.4842	-2.01475
ENSG00000000460.17	-0.163808	1.79403	-0.312287	0.756696	0.889747	-6.61269	-0.309822
ENSG00000188404.10	0.776002	-0.0736967	0.683206	0.49993	0.734228	-6.34212	0.6746
ENSG00000171806.12	1.48797	1.88985	2.20064	0.0349318	0.167496	-4.29006	2.10915
ENSG00000000457.14	-0.00868415	3.99743	-0.0308148	0.975624	0.990542	-6.49638	-0.0305558
ENSG00000075945.13	0.4445	7.8777	1.3257	0.193991	0.445396	-5.65366	1.29886
ENSG00000243051.3	-1.35057	-2.87618	-0.741283	0.46346	0.706728	-6.34724	-0.733161
ENSG00000232959.1	0.203301	-4.05789	0.0814937	0.935513	0.973383	-6.59599	0.0809103
ENSG00000120370.14	0.187506	2.87705	0.661551	0.512595	0.74235	-6.37473	0.654802
ENSG00000116132.12	0.739372	3.70239	1.20164	0.238881	0.499319	-5.80068	1.17779
ENSG00000271811.1	0.779971	-1.07018	0.479281	0.634938	0.820219	-6.40442	0.474788
ENSG00000076258.10	-1.61679	-0.0443949	-1.33797	0.190223	0.440655	-5.67217	-1.30992
ENSG00000285665.1	-1.65325	-1.36132	-1.46715	0.151252	0.389297	-5.57973	-1.43512
ENSG00000117523.18	-0.785746	7.17655	-2.08414	0.0445021	0.194246	-4.5668	-2.00933
ENSG00000233328.3	-0.0466259	0.266216	-0.0355278	0.971867	0.98918	-6.41609	-0.0352665
ENSG00000117533.15	1.25556	5.53434	2.15776	0.0379779	0.17597	-4.37299	2.07509
ENSG00000010165.20	-0.377389	4.97946	-1.04786	0.301985	0.568591	-6.0731	-1.03219
ENSG00000197959.15	0.715607	7.76228	1.0782	0.288337	0.552998	-6.02731	1.06178
ENSG00000233540.1	-0.455361	-3.01983	-0.32365	0.748218	0.885629	-6.4623	-0.320989
ENSG00000283152.1	0.127216	-3.66335	0.0990484	0.921664	0.968099	-6.5877	0.0983376
ENSG00000206684.1	0.404148	-5.04968	0.192412	0.848536	0.934532	-6.60931	0.190987
ENSG00000135845.10	0.153276	3.78724	0.443227	0.660335	0.836941	-6.45569	0.439451
ENSG00000094975.14	0.942173	4.9364	1.79906	0.0818681	0.27601	-4.95822	1.73995
ENSG00000120337.10	1.56935	-0.156168	2.20852	0.0354994	0.16886	-4.21888	2.10262
ENSG00000230849.2	-2.35777	-0.752916	-1.84349	0.0757855	0.264477	-4.87829	-1.77568
ENSG00000226375.1	-0.98969	-2.31283	-0.911809	0.368258	0.630497	-6.16293	-0.899741
ENSG00000117586.11	-0.24919	1.33933	-0.479922	0.634317	0.819748	-6.47382	-0.47566
ENSG00000231615.2	2.60351	-2.26313	2.08727	0.0442009	0.193585	-4.41061	2.01218
ENSG00000203739.5	0.0569479	1.93422	0.153574	0.878826	0.948745	-6.66083	0.152457
ENSG00000117592.9	0.460055	6.35064	1.2745	0.213533	0.469072	-5.64885	1.24391
ENSG00000076321.11	0.426333	4.04982	1.01678	0.317108	0.583228	-5.99777	1.00042
ENSG00000225591.2	1.28071	-4.30841	0.643105	0.524342	0.750527	-6.44957	0.636667
ENSG00000200674.1	0.280281	-3.13894	0.130529	0.896899	0.957959	-6.62361	0.129579
ENSG00000120334.16	0.638279	1.67278	1.42954	0.161704	0.404069	-5.67721	1.39936
ENSG00000117593.12	0.537382	3.389	1.50003	0.142643	0.376865	-5.48006	1.46602
ENSG00000234741.9	-0.0209998	4.95005	-0.0398226	0.968489	0.987913	-6.49723	-0.039504
ENSG00000270084.2	-0.987101	-0.711385	-1.1473	0.259031	0.522051	-5.99041	-1.12868
ENSG00000185278.16	1.27684	4.55804	2.24641	0.0316596	0.158152	-4.1935	2.14868
ENSG00000135870.12	1.5402	4.99702	2.73603	0.00981858	0.0776663	-3.19709	2.58215
ENSG00000236535.1	0.454415	-3.57508	0.501427	0.619546	0.810835	-6.36581	0.496494
ENSG00000152061.24	0.407975	6.95679	0.82155	0.416927	0.670866	-6.27653	0.811764
ENSG00000203737.5	0.704045	1.09155	0.847441	0.402533	0.658969	-6.25136	0.837107
ENSG00000237249.1	1.37898	-3.71133	1.14865	0.258829	0.521837	-5.89332	1.12916
ENSG00000223525.1	4.16962	-3.24676	3.43437	0.00154422	0.0242098	-1.51748	3.16624
ENSG00000289425.1	2.21176	-3.66081	1.85065	0.0726668	0.258618	-4.96886	1.79492
ENSG00000287697.1	-0.222953	-0.777658	-0.291805	0.772161	0.898566	-6.56757	-0.289549
ENSG00000116161.18	0.635543	7.154	1.83786	0.0748097	0.262925	-4.92433	1.78163
ENSG00000120333.4	0.727834	4.91968	1.89326	0.0672848	0.247607	-4.81166	1.82977
ENSG00000235750.10	0.235525	1.55721	0.458918	0.649877	0.830535	-6.33529	0.453933
ENSG00000116147.17	0.0807537	7.89124	0.129743	0.897533	0.958131	-6.5301	0.128779
ENSG00000227740.2	1.82214	-0.949682	1.43987	0.158777	0.399753	-5.66821	1.4092
ENSG00000143207.21	0.676531	5.25233	1.93461	0.0637694	0.239991	-4.68785	1.85379
ENSG00000252906.1	0.363372	-3.72306	0.288653	0.774547	0.8999	-6.57796	0.286432
ENSG00000236021.3	0.0927433	-0.0413462	0.142839	0.887235	0.952883	-6.6214	0.141804
ENSG00000116183.11	1.18537	1.64515	2.11806	0.0416476	0.186881	-4.45235	2.03702
ENSG00000152092.16	-0.464452	7.79854	-0.853016	0.399442	0.656789	-6.27069	-0.842617
ENSG00000202609.4	2.23628	-5.6514	1.73668	0.0912267	0.29484	-5.21347	1.68896
ENSG00000198797.7	0.616316	6.50301	1.04007	0.305575	0.571934	-6.00923	1.02455
ENSG00000227579.6	1.57158	-0.0188244	1.96853	0.0576942	0.225774	-4.68446	1.89801
ENSG00000120341.19	-0.547839	1.10027	-0.832571	0.410905	0.665747	-6.26302	-0.822302
ENSG00000242193.11	-0.737655	2.52228	-1.71069	0.0971935	0.304799	-5.08895	-1.65861
ENSG00000224687.2	-2.01209	0.314997	-2.37735	0.0230297	0.130414	-3.93993	-2.27294
ENSG00000075391.18	0.384477	6.70739	0.902443	0.373013	0.634048	-6.20343	0.890844
ENSG00000213058.3	-0.0434959	-3.74358	-0.0272774	0.978393	0.991541	-6.62224	-0.0270835
ENSG00000213057.5	-0.306105	0.0383305	-0.320712	0.750333	0.88693	-6.61713	-0.3182
ENSG00000116191.19	1.24531	3.84749	2.3472	0.0247486	0.13614	-4.03206	2.24531
ENSG00000116194.13	1.16759	1.01687	1.22736	0.229654	0.488751	-5.78095	1.20125
ENSG00000116199.12	0.308921	7.05968	0.961228	0.343699	0.607669	-6.04412	0.946883
ENSG00000186283.14	0.208354	3.88197	0.655985	0.516644	0.745143	-6.26095	0.648527
ENSG00000143322.21	0.18058	5.83254	0.533039	0.597371	0.795653	-6.45176	0.528185
ENSG00000057252.13	0.923491	3.77152	2.75523	0.00998137	0.078299	-3.12656	2.57647
ENSG00000162782.16	0.38856	1.02531	0.657622	0.516011	0.744866	-6.24275	0.649506
ENSG00000143340.7	-0.96894	1.99201	-0.548414	0.58691	0.789675	-6.41802	-0.543319
ENSG00000169905.13	1.21983	5.78209	3.93768	0.000456176	0.0105303	-0.335719	3.50525
ENSG00000272906.1	-0.448865	-1.24244	-0.361991	0.719636	0.870618	-6.57123	-0.358945
ENSG00000143337.19	0.376164	5.43363	0.819137	0.419429	0.672434	-6.13773	0.807412
ENSG00000135837.16	0.995619	6.29133	1.80727	0.0807604	0.273797	-4.92979	1.74629
ENSG00000235145.2	0.260046	-3.16713	0.187141	0.852629	0.936574	-6.58456	0.185765
ENSG00000116260.17	-0.790582	5.70247	-1.89365	0.0682292	0.24945	-4.77	-1.82349
ENSG00000230124.8	0.506538	4.92448	1.7918	0.0837627	0.280268	-4.9337	1.72926
ENSG00000265435.1	-2.99667	-5.12132	-1.81305	0.0791747	0.270828	-4.96102	-1.75549
ENSG00000143324.14	0.766749	6.09787	1.61582	0.116288	0.33626	-5.23166	1.57055
ENSG00000283575.1	-2.7872	-5.07592	-1.55623	0.128669	0.356058	-5.43252	-1.51937
ENSG00000135835.12	-0.366633	3.44676	-0.78725	0.436828	0.686431	-6.21494	-0.777561
ENSG00000243155.1	-3.25346	-0.267928	-3.53809	0.00115814	0.0201215	-1.2011	-3.24899
ENSG00000232586.1	-2.35259	-0.0534729	-3.0544	0.00428978	0.0465823	-2.43269	-2.85603
ENSG00000135823.14	0.71471	5.9123	2.39923	0.0223884	0.12798	-3.87136	2.28371
ENSG00000153029.16	0.318901	2.60406	0.539393	0.593692	0.793932	-6.362	0.533493
ENSG00000162783.11	0.742903	4.97088	1.43085	0.163031	0.405758	-5.46484	1.39495
ENSG00000179452.2	2.9991	-3.74093	1.61183	0.115969	0.336008	-5.42459	1.57192
ENSG00000198216.13	-0.102747	7.52334	-0.178449	0.859398	0.939501	-6.5758	-0.177141
ENSG00000272880.1	-3.01113	-1.95836	-2.05271	0.0491578	0.205288	-4.46848	-1.96722
ENSG00000231684.3	-4.28315	-4.16221	-1.98871	0.0545948	0.218752	-4.59882	-1.92209
ENSG00000135821.19	0.89947	10.0929	1.10831	0.277421	0.541275	-5.83899	1.08613
ENSG00000135828.11	0.177958	3.56057	0.535826	0.596384	0.795077	-6.33864	0.529607
ENSG00000143333.7	0.963286	2.73507	1.07656	0.290595	0.555516	-5.85939	1.05682
ENSG00000135824.13	1.50937	4.05085	1.64704	0.108489	0.323296	-5.27915	1.60502
ENSG00000135838.14	-0.657141	2.95551	-1.0009	0.325434	0.59055	-6.03343	-0.983353
ENSG00000287808.1	-1.89888	-0.0421108	-2.59084	0.0138608	0.0948103	-3.47104	-2.46085
ENSG00000135829.17	0.565537	7.14761	1.77642	0.0859493	0.284643	-4.96486	1.71716
ENSG00000135862.6	0.623777	4.4374	1.35162	0.185293	0.433573	-5.67544	1.32463
ENSG00000157064.11	-1.99952	8.02809	-3.96442	0.000349655	0.0087595	-0.126457	-3.57543
ENSG00000116698.22	-3.09369	6.1071	-9.41652	3.93666e-11	2.85342e-08	15.3393	-6.60644
ENSG00000116701.15	0.277744	0.263274	0.379113	0.707368	0.862773	-6.50629	0.375393
ENSG00000162704.16	1.00725	5.82962	2.09276	0.0436886	0.192014	-4.52416	2.01707
ENSG00000143344.16	0.0824315	6.70751	0.211311	0.834174	0.929067	-6.4462	0.209351
ENSG00000289581.1	0.915734	-2.68759	0.679875	0.501077	0.734661	-6.36058	0.672796
ENSG00000198756.12	-0.671273	6.02727	-1.53895	0.132928	0.36163	-5.39854	-1.50266
ENSG00000198860.14	0.071494	4.69649	0.144856	0.885664	0.951978	-6.60617	0.143793
ENSG00000271387.1	0.996635	-1.39477	1.014	0.317589	0.583867	-6.07145	0.999424
ENSG00000116667.15	-0.0411389	7.33036	-0.0878242	0.930555	0.971029	-6.51012	-0.087147
ENSG00000230470.1	0.943421	-3.4858	0.989381	0.329313	0.594463	-6.09435	0.9755
ENSG00000285847.2	0.182525	2.17304	0.263149	0.79408	0.909522	-6.47691	0.261016
ENSG00000116406.20	1.06384	5.85477	2.30903	0.0278912	0.146609	-4.03693	2.19881
ENSG00000135842.17	0.824088	1.47257	0.697402	0.490236	0.727112	-6.35304	0.689933
ENSG00000121481.11	1.4274	4.17675	2.95563	0.00570486	0.0559802	-2.70645	2.76428
ENSG00000121486.12	1.16615	4.47843	2.28104	0.0287483	0.149589	-4.17858	2.18692
ENSG00000116668.13	2.16995	3.03531	4.78584	3.05117e-05	0.00145181	1.93423	4.16961
ENSG00000116679.16	0.239705	6.29947	0.486383	0.629776	0.817044	-6.42878	0.482042
ENSG00000047410.14	0.99079	6.826	2.74054	0.010143	0.0790822	-3.14295	2.57091
ENSG00000157181.16	0.633127	4.18851	0.947492	0.350541	0.614165	-6.08628	0.93354
ENSG00000229739.4	0.55416	2.32037	0.864924	0.393033	0.651985	-6.20053	0.85413
ENSG00000273198.1	0.548023	-2.10236	0.303993	0.762944	0.893155	-6.59507	0.301617
ENSG00000228238.1	-0.251479	-0.867878	-0.165084	0.869826	0.944444	-6.64161	-0.163879
ENSG00000073756.13	1.26806	3.26032	1.54817	0.132832	0.361505	-5.31146	1.50303
ENSG00000273129.2	0.535452	0.0483094	0.564324	0.577008	0.783993	-6.34271	0.557761
ENSG00000116711.10	0.915007	2.7992	1.84725	0.0751419	0.263409	-4.84011	1.7796
ENSG00000225462.1	-0.992734	-1.23435	-0.966553	0.34039	0.604811	-6.14229	-0.953395
ENSG00000162670.11	0.944738	4.84967	1.57309	0.125551	0.351275	-5.31397	1.53188
ENSG00000237457.6	1.51827	0.569175	2.60901	0.0140791	0.0957903	-3.429	2.45524
ENSG00000228020.2	0.0127163	-1.60163	0.00608942	0.995183	0.998582	-6.37005	0.00603685
ENSG00000271187.1	-0.92836	-4.16463	-0.482543	0.632538	0.818918	-6.46435	-0.478157
ENSG00000233882.2	-0.258185	-3.9127	-0.167526	0.868009	0.943288	-6.50111	-0.166188
ENSG00000236792.1	4.12236	-1.56401	3.01454	0.00477339	0.0498815	-2.63682	2.82194
ENSG00000090104.12	3.00721	1.37488	2.21418	0.0351637	0.167946	-4.23932	2.10647
ENSG00000116741.8	1.05211	4.94729	2.7992	0.00940331	0.0756039	-2.98273	2.59703
ENSG00000234473.1	2.73511	-2.59392	2.07717	0.0456939	0.196911	-4.45095	1.99821
ENSG00000116750.14	0.54067	5.98615	1.29927	0.202334	0.455606	-5.75331	1.27493
ENSG00000238754.1	5.30526	-4.51555	4.47732	8.49745e-05	0.00310029	1.04141	3.92992
ENSG00000116747.13	2.63203	5.08821	3.71133	0.000850782	0.0162998	-0.91472	3.33572
ENSG00000023572.10	1.15762	4.95845	2.56213	0.0148768	0.0992951	-3.57793	2.43536
ENSG00000134371.14	0.893956	4.78416	1.54387	0.131942	0.360438	-5.39511	1.50649
ENSG00000221680.1	-2.80815	-5.29071	-1.54108	0.132279	0.360919	-5.46394	-1.50518
ENSG00000162630.6	0.674843	6.19669	0.733772	0.467968	0.709781	-6.36627	0.725789
ENSG00000286285.1	-1.89701	1.46964	-1.67037	0.103754	0.316009	-5.29146	-1.62692
ENSG00000287364.1	0.16703	3.61112	0.121592	0.903946	0.961659	-6.55041	0.120678
ENSG00000162687.19	0.915513	4.39631	2.0823	0.0449336	0.194962	-4.51282	2.00528
ENSG00000265986.1	-1.08962	-5.00797	-0.635431	0.529359	0.754253	-6.37679	-0.628985
ENSG00000177888.8	1.83543	5.36527	2.25644	0.0305411	0.154866	-4.18934	2.163
ENSG00000134376.17	0.942422	4.12528	1.10808	0.277251	0.541086	-5.90663	1.08651
ENSG00000221879.3	2.58515	-3.71406	1.19986	0.238301	0.498864	-5.88421	1.17924
ENSG00000213047.13	2.16767	3.72661	4.29514	0.00013937	0.00450981	0.574157	3.80928
ENSG00000233040.2	-2.81758	-3.04302	-1.73639	0.0913032	0.294867	-5.15899	-1.68856
ENSG00000203724.11	1.05291	0.363517	1.10237	0.278105	0.541929	-5.87675	1.08459
ENSG00000151414.15	1.8295	4.99528	1.93833	0.0608712	0.233606	-4.77067	1.87443
ENSG00000081237.20	1.68636	2.07093	2.41584	0.0222268	0.127374	-3.88016	2.28647
ENSG00000229989.5	4.40288	0.80252	3.83866	0.000576248	0.0124584	-0.448027	3.44255
ENSG00000207975.1	0.960076	-5.11471	0.549935	0.585852	0.789059	-6.52036	0.544857
ENSG00000207759.1	3.73353	-4.90279	1.90247	0.0653518	0.243174	-4.95633	1.84284
ENSG00000162702.8	0.850239	4.79838	1.21595	0.232225	0.491441	-5.84092	1.19465
ENSG00000118197.14	0.95954	3.35482	2.49374	0.0183808	0.113001	-3.68214	2.35786
ENSG00000260088.1	0.782426	-1.34701	0.524124	0.604096	0.800629	-6.17008	0.518519
ENSG00000118200.15	1.00908	7.70985	1.83493	0.0750909	0.263395	-4.94872	1.77991
ENSG00000231333.2	0.521529	-3.91675	0.267173	0.790902	0.907837	-6.63159	0.26514
ENSG00000116852.15	-2.05802	6.70716	-3.52172	0.00128677	0.0216569	-1.35031	-3.21892
ENSG00000232237.5	-0.164505	-1.65162	-0.108947	0.913889	0.96581	-6.45521	-0.108135
ENSG00000116857.17	-0.439984	6.49791	-1.05874	0.297651	0.563554	-5.9468	-1.04148
ENSG00000081277.13	-2.22326	0.627421	-1.84012	0.0751622	0.263409	-4.84527	-1.77947
ENSG00000118194.21	-2.22373	1.14572	-1.46606	0.152416	0.391378	-5.48777	-1.43105
ENSG00000174307.7	-0.346185	4.98193	-0.558868	0.580343	0.786394	-6.31038	-0.552884
ENSG00000159176.14	0.0687266	8.16425	0.0786791	0.937778	0.974265	-6.49398	0.078063
ENSG00000224536.2	-2.28328	0.141336	-2.27636	0.0296979	0.152416	-4.07426	-2.1741
ENSG00000223396.4	-2.48757	0.480333	-2.53233	0.0159776	0.103627	-3.62131	-2.40943
ENSG00000134369.16	-1.22931	6.509	-2.14648	0.0388892	0.178859	-4.39571	-2.06536
ENSG00000231871.5	-0.98913	-1.76938	-0.835606	0.409174	0.664443	-6.27513	-0.825348
ENSG00000264802.1	-0.569245	-4.88888	-0.289671	0.773903	0.899698	-6.54062	-0.287273
ENSG00000198700.10	-0.534972	6.83318	-1.80612	0.0798265	0.271668	-4.97779	-1.75169
ENSG00000277681.1	0.530809	-4.33732	0.270414	0.788428	0.9069	-6.61049	0.268353
ENSG00000198892.7	-0.510974	6.11144	-1.30012	0.202044	0.45542	-5.80115	-1.27575
ENSG00000223774.5	-1.1568	0.749141	-1.26918	0.212894	0.468324	-5.70513	-1.24565
ENSG00000163431.13	-0.118222	1.89608	-0.0657485	0.947952	0.97871	-6.56777	-0.0652791
ENSG00000134375.11	0.831743	6.05877	2.63657	0.0124077	0.0887983	-3.42305	2.50033
ENSG00000176393.11	-0.933849	3.75559	-2.65039	0.0122457	0.088192	-3.33278	-2.50498
ENSG00000170075.10	1.11295	6.41096	0.847271	0.403584	0.659621	-6.12206	0.835237
ENSG00000143862.8	-0.945842	6.30619	-2.10675	0.0423685	0.189044	-4.48598	-2.02988
ENSG00000077152.11	0.286681	3.29459	0.696715	0.491433	0.727646	-6.18698	0.688031
ENSG00000077157.22	-1.05002	7.08694	-2.81627	0.00796425	0.0681373	-3.02357	-2.65358
ENSG00000232626.3	0.629429	-1.25419	0.485257	0.630854	0.817565	-6.41083	0.480525
ENSG00000236439.4	1.5009	-1.56991	0.962682	0.342363	0.606787	-6.07361	0.949507
ENSG00000143858.12	-1.68305	5.77006	-1.43477	0.16116	0.403316	-5.49401	-1.40118
ENSG00000226862.1	-3.21646	-2.53261	-2.54031	0.0165756	0.105916	-3.51941	-2.39599
ENSG00000117139.18	0.554114	5.74035	1.12205	0.269922	0.533684	-5.90113	1.10324
ENSG00000235449.2	-0.197554	-3.5886	-0.100851	0.920243	0.96745	-6.64215	-0.100127
ENSG00000228288.8	-4.65568	-0.587178	-3.92078	0.000391729	0.00952812	-0.0689342	-3.54559
ENSG00000214796.9	0.270007	1.40698	0.392519	0.697438	0.857233	-6.39701	0.388781
ENSG00000234996.4	-1.77993	-0.322014	-1.84458	0.0735639	0.260232	-4.93969	-1.78932
ENSG00000183155.5	-0.182625	4.56173	-0.806079	0.426414	0.677954	-6.16556	-0.795343
ENSG00000117153.16	0.194826	5.99726	0.82459	0.415181	0.669146	-6.29585	0.81481
ENSG00000159346.13	0.0861524	6.06118	0.304185	0.762951	0.893155	-6.45455	0.301608
ENSG00000159348.13	0.0894197	4.97981	0.312836	0.756334	0.88967	-6.47567	0.310298
ENSG00000163444.12	0.70189	6.71505	2.38246	0.0235326	0.132124	-3.88357	2.26468
ENSG00000143847.16	-1.1687	7.10665	-1.65637	0.106722	0.320447	-5.22233	-1.6131
ENSG00000163485.17	-1.46333	6.26208	-3.14654	0.00337576	0.0398512	-2.24332	-2.93127
ENSG00000133048.13	-1.02897	3.84671	-2.37411	0.0249991	0.136791	-3.88103	-2.24142
ENSG00000159388.6	0.090818	4.61753	0.14857	0.883016	0.950804	-6.43075	0.147147
ENSG00000122176.12	0.729358	1.60199	0.681395	0.500658	0.734603	-6.21519	0.673455
ENSG00000188783.6	-2.93198	3.34238	-4.6359	7.12703e-05	0.00274782	1.45817	-3.972
ENSG00000058668.15	-1.49196	7.95374	-3.15449	0.00329287	0.0392169	-2.2165	-2.93899
ENSG00000221643.1	-3.0211	-3.34096	-1.45565	0.154389	0.393712	-5.57896	-1.4242
ENSG00000182004.13	1.0043	4.03999	2.02578	0.0505752	0.209	-4.60092	1.95507
ENSG00000143842.15	-0.471155	3.18017	-0.67343	0.505092	0.738043	-6.35036	-0.666499
ENSG00000143845.15	0.96635	2.98241	2.10681	0.0427427	0.189953	-4.42311	2.02622
ENSG00000174567.8	-0.245534	0.295186	-0.310619	0.758278	0.890418	-6.33137	-0.307743
ENSG00000143850.16	-1.8497	6.86019	-3.62227	0.000915362	0.0170562	-1.01652	-3.31533
ENSG00000231691.2	-1.03901	-1.02463	-0.721824	0.475261	0.715508	-6.27448	-0.713945
ENSG00000219133.2	-0.488249	-2.26616	-0.299054	0.766665	0.895527	-6.57452	-0.29674
ENSG00000158615.10	0.879647	5.56817	2.35226	0.02601	0.140171	-3.92814	2.22606
ENSG00000288934.1	0.10312	-0.00741199	0.110447	0.91271	0.965635	-6.4816	0.109622
ENSG00000133056.14	-1.67574	4.99958	-2.24518	0.031262	0.156815	-4.25246	-2.15372
ENSG00000198625.14	0.657753	4.86478	1.56855	0.125739	0.351666	-5.45771	1.53112
ENSG00000170382.12	-1.64686	5.15147	-3.33377	0.00228318	0.0315024	-1.79739	-3.05069
ENSG00000252650.1	-0.675894	-5.92105	-1.44263	0.158862	0.399753	-5.52061	-1.40891
ENSG00000163531.17	-2.99802	7.91134	-5.00534	1.73443e-05	0.000933546	2.48549	-4.29659
ENSG00000229657.2	-0.803064	-2.41428	-0.524935	0.603174	0.800051	-6.35304	-0.519841
ENSG00000184144.12	-3.36848	7.63715	-2.75784	0.00922322	0.0746537	-3.15721	-2.60367
ENSG00000174529.7	-0.674825	2.45562	-1.21996	0.23157	0.490884	-5.70855	-1.19632
ENSG00000117222.14	0.115013	5.25133	0.292603	0.771795	0.898359	-6.45648	0.290028
ENSG00000133059.17	0.0281607	6.60766	0.0684656	0.945842	0.978064	-6.51747	0.0679293
ENSG00000133069.17	-0.873103	6.50864	-1.85652	0.0727644	0.258666	-4.85463	-1.79431
ENSG00000162873.15	-1.03926	2.98151	-2.0647	0.0473072	0.201231	-4.45953	-1.98354
ENSG00000235363.1	2.18082	-2.41997	1.25375	0.218232	0.474735	-5.86687	1.23124
ENSG00000281406.2	-1.36002	1.95577	-2.19729	0.0361422	0.17084	-4.16861	-2.09532
ENSG00000117266.16	-5.10479	5.84556	-3.85187	0.000499672	0.0112362	-0.505151	-3.48093
ENSG00000174514.13	-0.514197	7.2238	-0.996082	0.326557	0.591649	-6.01325	-0.981073
ENSG00000206762.1	-0.069398	-2.95312	-0.0543407	0.956973	0.982547	-6.62592	-0.0539529
ENSG00000158711.14	0.0566283	4.57911	0.118174	0.906708	0.962776	-6.50483	0.117191
ENSG00000158715.6	-3.35507	3.00591	-1.79539	0.0812181	0.274598	-5.04142	-1.74366
ENSG00000069275.13	0.875694	8.69492	1.75254	0.0889896	0.290902	-5.03948	1.70075
ENSG00000201944.1	3.67679	-4.01292	3.03445	0.00452003	0.0483701	-2.54349	2.83939
ENSG00000117280.13	0.0708255	4.01012	0.157898	0.875659	0.947535	-6.46765	0.156475
ENSG00000133065.11	-1.10098	5.24599	-2.05517	0.0483204	0.203341	-4.51251	-1.97454
ENSG00000286619.1	-0.562658	3.58797	-0.934063	0.358857	0.622475	-5.9996	-0.917545
ENSG00000276600.5	-2.08589	1.46295	-1.64986	0.107988	0.322379	-5.15611	-1.6073
ENSG00000266028.8	-1.6972	5.97905	-6.40971	4.67676e-07	6.08958e-05	5.9077	-5.03912
ENSG00000229509.1	2.99428	-2.73123	1.80756	0.0793505	0.27093	-5.06186	1.75447
ENSG00000263528.8	-1.9743	0.713035	-2.84984	0.00741561	0.0655231	-2.89873	-2.67758
ENSG00000266094.8	-0.851822	4.67606	-2.22007	0.0344167	0.166108	-4.19583	-2.11516
ENSG00000143486.16	-0.852342	4.50926	-2.36314	0.0238338	0.133162	-3.97175	-2.2598
ENSG00000143479.18	-0.335021	2.64764	-0.585497	0.562658	0.774641	-6.32725	-0.578898
ENSG00000162889.11	-0.377884	4.15881	-0.651848	0.518863	0.74695	-6.31621	-0.645099
ENSG00000224114.1	0.0980618	-4.18051	0.0406317	0.967885	0.987549	-6.25844	0.0402608
ENSG00000123836.15	0.557814	5.96822	1.47648	0.151163	0.389265	-5.39772	1.43543
ENSG00000180667.11	1.365	4.50633	2.16762	0.0377941	0.175498	-4.33564	2.07708
ENSG00000275392.1	0.686243	-1.86424	0.524749	0.603119	0.800025	-6.45707	0.519921
ENSG00000196352.18	-0.582569	4.07147	-0.759846	0.452502	0.698372	-6.26269	-0.75125
ENSG00000117335.21	-0.112831	6.15538	-0.240763	0.81132	0.91852	-6.45769	-0.238723
ENSG00000234219.1	2.28434	-3.47678	1.53031	0.135022	0.364998	-5.44596	1.49459
ENSG00000203709.12	1.83985	4.31714	2.88363	0.00667992	0.0612631	-2.89026	2.71239
ENSG00000174059.17	-1.52604	3.80937	-2.43423	0.0217111	0.125904	-3.73531	-2.29538
ENSG00000076356.7	-1.16053	7.01523	-1.6016	0.118272	0.339381	-5.32105	-1.56207
ENSG00000286198.2	0.244981	1.86351	0.374415	0.710829	0.86509	-6.46033	0.370743
ENSG00000226843.1	0.0838838	-5.32726	0.0424345	0.966394	0.987047	-6.62242	0.0421317
ENSG00000008118.10	-1.23373	5.93381	-1.72894	0.094591	0.300327	-5.04859	-1.67166
ENSG00000196878.15	0.325275	3.23132	0.636105	0.52958	0.754288	-6.2632	0.628648
ENSG00000227591.6	-2.05286	-1.72343	-1.46757	0.151138	0.389257	-5.56431	-1.43552
ENSG00000123689.6	3.02758	0.51577	3.83002	0.000540679	0.0119119	-0.615851	3.45975
ENSG00000117594.10	0.0542363	3.05481	0.0318455	0.974817	0.990116	-6.43411	0.0315677
ENSG00000117597.18	0.0547293	4.83406	0.153171	0.879234	0.948955	-6.49675	0.15194
ENSG00000143469.20	1.54472	4.3445	2.5852	0.0140651	0.0957563	-3.55229	2.4556
ENSG00000203706.8	0.274633	0.844969	0.299707	0.766173	0.895304	-6.46697	0.297385
ENSG00000082497.12	0.30736	3.68684	0.629076	0.533485	0.757469	-6.34879	0.622695
ENSG00000054392.13	0.302506	3.03486	0.564396	0.576515	0.783721	-6.35721	0.558482
ENSG00000143473.13	-0.843025	6.17255	-1.13684	0.26332	0.526293	-5.94983	-1.11858
ENSG00000224668.1	2.42187	-2.5273	1.95827	0.0595436	0.230674	-4.55908	1.88416
ENSG00000234233.1	-0.866491	0.881252	-1.0565	0.298012	0.564041	-6.06963	-1.04071
ENSG00000226986.4	-0.838884	-1.95289	-0.549183	0.586398	0.789489	-6.40255	-0.544063
ENSG00000117625.14	-0.101547	5.20306	-0.299807	0.766121	0.895304	-6.58921	-0.297453
ENSG00000082512.15	-0.689082	3.6152	-1.07679	0.289782	0.55476	-5.90325	-1.0586
ENSG00000287033.2	2.75522	-2.65585	1.44417	0.158067	0.39932	-5.61059	1.4116
ENSG00000153363.14	0.456351	1.33424	0.549326	0.586464	0.789489	-6.40394	0.543967
ENSG00000170385.10	1.75395	5.03732	2.32038	0.0267621	0.143056	-4.04565	2.21497
ENSG00000117650.13	0.852562	0.984473	0.974848	0.3372	0.602008	-5.99784	0.959712
ENSG00000123684.13	1.10739	7.15781	2.47116	0.0185094	0.113488	-3.7563	2.35527
ENSG00000241395.3	-1.07963	-3.97892	-1.00471	0.322318	0.588432	-6.03345	-0.989705
ENSG00000143493.13	-0.076199	3.90949	-0.173911	0.863013	0.940946	-6.51006	-0.17254
ENSG00000220749.4	-0.150274	-0.192805	-0.157301	0.87591	0.947628	-6.59741	-0.156156
ENSG00000066027.12	0.748369	5.2555	1.65489	0.108764	0.323804	-5.15814	1.60377
ENSG00000230063.1	3.11649	-3.86519	2.2014	0.0343971	0.166084	-4.32375	2.11539
ENSG00000201544.1	2.97879	-4.44051	1.49445	0.144364	0.37936	-5.50728	1.45973
ENSG00000229832.1	3.40092	-3.63099	2.1855	0.0358019	0.169759	-4.40807	2.09917
ENSG00000065600.13	-0.379044	4.10225	-0.267718	0.790486	0.907837	-6.60719	-0.26568
ENSG00000117691.10	-0.693151	5.62909	-0.848686	0.402005	0.658749	-6.26983	-0.838046
ENSG00000260805.2	0.397511	0.546891	0.449943	0.65573	0.833997	-6.38844	0.445816
ENSG00000162772.17	-0.627122	2.85647	-0.539246	0.593981	0.794105	-6.21646	-0.533076
ENSG00000123685.9	-0.136064	1.64431	-0.161212	0.872965	0.945962	-6.44528	-0.159894
ENSG00000117697.15	0.78038	5.0951	1.89675	0.0668263	0.246545	-4.8061	1.83284
ENSG00000203705.11	0.304832	4.47346	1.10013	0.279192	0.543297	-5.91949	1.08214
ENSG00000198468.10	-0.777945	1.03981	-1.1563	0.257914	0.520921	-5.69822	-1.13133
ENSG00000162769.13	0.506867	3.4369	1.37485	0.177921	0.424325	-5.6706	1.34718
ENSG00000174606.14	1.20912	5.24428	3.4491	0.0016226	0.025006	-1.53409	3.15181
ENSG00000136643.12	0.804293	6.39336	3.02221	0.00511735	0.0521936	-2.52171	2.79955
ENSG00000117707.16	0.553743	4.00374	0.554374	0.583017	0.78724	-6.40692	0.548983
ENSG00000143499.14	-0.235787	6.20557	-0.343147	0.733749	0.878551	-6.43599	-0.340143
ENSG00000152104.12	-0.104259	4.75616	-0.17623	0.86119	0.940089	-6.52866	-0.17486
ENSG00000117724.14	-0.0962413	2.15164	-0.0741477	0.941314	0.97566	-6.67583	-0.0736179
ENSG00000082482.14	-0.234894	3.64742	-0.266165	0.791718	0.908057	-6.60844	-0.264081
ENSG00000136636.13	0.246049	5.41845	0.436776	0.665016	0.83923	-6.44893	0.432998
ENSG00000196482.18	-0.206033	4.49082	-0.401812	0.690827	0.854106	-6.40712	-0.397734
ENSG00000092978.11	1.28192	4.22561	2.93655	0.00608722	0.0582242	-2.74823	2.74305
ENSG00000067533.6	1.47992	3.89246	3.20397	0.00307779	0.0376592	-2.13365	2.95986
ENSG00000092969.12	0.885297	3.56616	0.929867	0.360358	0.62357	-6.11175	0.914683
ENSG00000228063.3	0.787739	1.01732	1.31498	0.19765	0.449995	-5.7013	1.28827
ENSG00000143353.12	2.24266	3.83963	4.04655	0.000272424	0.00732245	-0.0113513	3.6402
ENSG00000277007.1	0.542991	-0.676717	0.536311	0.595131	0.79492	-6.50903	0.531415
ENSG00000287676.1	5.25834	-1.31011	6.62866	1.30685e-07	2.29172e-05	7.34335	5.27788
ENSG00000196660.12	0.0176224	3.35046	0.0300192	0.97626	0.990702	-6.52318	0.0297587
ENSG00000136628.18	0.617204	7.02508	1.59881	0.120509	0.342936	-5.2384	1.55264
ENSG00000162813.18	0.133456	4.08995	0.292739	0.771462	0.898283	-6.51505	0.290464
ENSG00000067704.10	-0.00520158	6.15362	-0.0164683	0.986956	0.995745	-6.5488	-0.0163493
ENSG00000118873.17	0.488315	6.35978	1.11621	0.273476	0.53771	-5.8649	1.09509
ENSG00000218283.2	-0.994671	5.62902	-2.33899	0.0252153	0.137551	-4.02025	-2.23809
ENSG00000116141.17	0.179275	5.92534	0.506447	0.615753	0.808548	-6.42533	0.501878
ENSG00000233012.2	3.72252	-2.10381	2.99922	0.0050372	0.051594	-2.46172	2.80464
ENSG00000162817.7	0.205406	7.85199	0.352033	0.726959	0.874108	-6.48272	0.349173
ENSG00000117791.16	-0.281744	3.81007	-0.681787	0.500203	0.734439	-6.27684	-0.674171
ENSG00000186205.14	-0.0779767	3.58187	-0.177329	0.860467	0.939736	-6.50075	-0.17578
ENSG00000143507.18	0.846335	2.81879	1.12483	0.268524	0.531728	-5.93629	1.10647
ENSG00000143498.18	0.751621	1.7981	1.40387	0.169157	0.413479	-5.71964	1.37492
ENSG00000225265.2	0.955468	-0.162816	1.05277	0.299708	0.565823	-6.02203	1.03706
ENSG00000154305.18	0.174118	6.64156	0.421349	0.676123	0.845299	-6.46262	0.41776
ENSG00000272750.1	-0.258714	0.255427	-0.28186	0.77971	0.902282	-6.53317	-0.279697
ENSG00000186063.13	-0.494721	4.15607	-0.875943	0.387418	0.647048	-6.14418	-0.864309
ENSG00000162819.12	1.34432	4.88435	2.46018	0.0197319	0.11843	-3.74684	2.33141
ENSG00000154309.9	1.27442	2.6087	3.39751	0.00185063	0.0273078	-1.687	3.11321
ENSG00000143502.16	-0.753493	6.04937	-1.78089	0.0842191	0.281097	-4.99032	-1.72671
ENSG00000162909.18	-0.502889	5.98736	-1.275	0.212556	0.467959	-5.66684	-1.24657
ENSG00000143514.17	0.18509	5.31057	0.232861	0.817576	0.920958	-6.44412	0.230664
ENSG00000288999.1	2.01773	-1.48461	1.66687	0.105393	0.318582	-5.31217	1.61925
ENSG00000188460.4	0.0232275	-0.344981	0.0261372	0.979298	0.992076	-6.54599	0.0259496
ENSG00000272645.4	-1.43651	1.65797	-2.16294	0.0379662	0.175959	-4.32221	-2.07522
ENSG00000185495.10	-1.20649	2.99302	-2.54176	0.0163974	0.105242	-3.56832	-2.39995
ENSG00000278467.1	3.82713	-1.06817	3.95186	0.000420083	0.00989675	-0.284853	3.52713
ENSG00000143756.12	1.54216	5.71444	2.6918	0.0111472	0.0834544	-3.26872	2.53805
ENSG00000236773.1	-2.41912	-3.04288	-1.2163	0.232008	0.491381	-5.80073	-1.1952
ENSG00000143753.13	0.378341	5.75298	1.36324	0.181502	0.429101	-5.72204	1.33615
ENSG00000237101.1	-0.509143	-1.96816	-0.294009	0.770516	0.897758	-6.57401	-0.2917
ENSG00000143748.18	-0.385284	3.68682	-1.16319	0.252891	0.51589	-5.96922	-1.14336
ENSG00000221406.1	-1.76571	-4.96918	-1.45748	0.154865	0.394557	-5.47796	-1.42255
ENSG00000143771.12	0.250409	4.79016	1.00186	0.323674	0.589598	-6.02479	0.986936
ENSG00000162923.17	-0.147695	6.51044	-0.324409	0.747557	0.885334	-6.53391	-0.321863
ENSG00000266618.1	-2.83107	-4.85806	-1.87336	0.0704931	0.253997	-4.83391	-1.80873
ENSG00000143786.8	-0.411852	4.80792	-0.729548	0.471435	0.712961	-6.19319	-0.720147
ENSG00000233384.3	-0.391944	2.19325	-0.568438	0.573939	0.782359	-6.25478	-0.56226
ENSG00000185842.16	3.9535	2.16413	6.33048	2.82395e-07	4.12127e-05	6.75214	5.13483
ENSG00000143815.15	0.608468	3.45181	0.954173	0.346895	0.61064	-6.10373	0.940629
ENSG00000154380.19	0.786617	6.15355	1.81313	0.0795968	0.271333	-4.9165	1.75303
ENSG00000289602.1	-0.3707	-1.70641	-0.305705	0.761681	0.892701	-6.58318	-0.303274
ENSG00000143742.14	1.3964	6.89473	2.36373	0.0239769	0.133587	-3.95458	2.2575
ENSG00000143819.13	-1.31833	4.92666	-1.84512	0.0748572	0.262925	-4.8638	-1.78134
ENSG00000242861.1	-5.09112	-0.276882	-2.88798	0.006708	0.0613912	-2.71164	-2.711
ENSG00000196187.12	-3.76511	5.45084	-2.44306	0.0197481	0.118478	-3.81806	-2.3311
ENSG00000143811.20	-0.558406	4.5526	-1.13243	0.265339	0.528404	-5.89146	-1.11386
ENSG00000143751.10	1.38445	3.88662	2.85467	0.00780213	0.0674046	-2.91916	2.66051
ENSG00000272562.2	0.272201	-1.10473	0.251533	0.802985	0.913613	-6.48013	0.249485
ENSG00000163041.13	-0.668705	5.51714	-1.28396	0.208185	0.462928	-5.69772	-1.25857
ENSG00000225518.3	-0.285996	-0.556315	-0.445934	0.658399	0.835632	-6.50804	-0.442125
ENSG00000182827.9	1.11172	5.02657	2.51181	0.0175578	0.109707	-3.634	2.37481
ENSG00000183814.16	0.878572	1.69505	1.39522	0.172683	0.417686	-5.58947	1.36363
ENSG00000143799.14	-0.034495	7.25859	-0.0820966	0.935056	0.973327	-6.52747	-0.0814852
ENSG00000177770.11	-1.85499	-1.86145	-1.35533	0.183985	0.431581	-5.63097	-1.32858
ENSG00000203685.11	-1.96537	6.94531	-3.5083	0.0014015	0.0228852	-1.38308	-3.19434
ENSG00000143772.11	0.649336	6.41108	0.627256	0.534723	0.758375	-6.33014	0.620812
ENSG00000143776.20	-0.119375	7.68649	-0.344453	0.732676	0.878138	-6.46936	-0.341567
ENSG00000236636.2	3.52424	-3.40209	3.37919	0.00200071	0.0289072	-1.66704	3.09013
ENSG00000181450.18	1.88316	3.1457	3.11492	0.00398212	0.0445657	-2.34848	2.87957
ENSG00000143740.15	-0.147812	6.15331	-0.348056	0.730041	0.876186	-6.44502	-0.345071
ENSG00000081692.13	0.523411	4.23057	1.13286	0.266045	0.529097	-5.84195	1.11222
ENSG00000286389.2	-3.56775	0.714855	-3.69519	0.000809221	0.0157946	-0.822824	-3.34962
ENSG00000143816.8	-2.52567	0.464236	-2.81519	0.00797836	0.0681688	-2.94063	-2.65298
ENSG00000143761.16	-0.308853	8.16219	-0.921708	0.363769	0.6264	-6.06416	-0.908207
ENSG00000143793.13	1.03462	3.29174	2.25179	0.03234	0.160336	-4.0967	2.14018
ENSG00000162910.19	0.482789	4.91885	0.859287	0.397155	0.655201	-6.08972	0.846713
ENSG00000280157.1	0.781337	1.17816	0.946812	0.351205	0.614941	-6.04454	0.932255
ENSG00000143774.17	0.125598	8.0908	0.229746	0.81976	0.921891	-6.476	0.227854
ENSG00000198835.4	-1.70315	3.441	-1.26533	0.2141	0.469906	-5.82153	-1.24237
ENSG00000203684.5	-1.15968	-2.11611	-0.695835	0.491136	0.727545	-6.36227	-0.688504
ENSG00000181873.13	-1.01082	3.1661	-1.97982	0.0556192	0.220851	-4.76763	-1.91401
ENSG00000162913.10	-0.632293	1.08158	-0.412695	0.682424	0.849368	-6.40402	-0.409157
ENSG00000154358.23	0.153477	4.11654	0.177581	0.860074	0.939688	-6.59213	0.17628
ENSG00000287315.1	-2.54603	1.77783	-3.0648	0.00451435	0.0483332	-2.39142	-2.83979
ENSG00000154370.16	-0.729735	4.21915	-1.29616	0.20457	0.458216	-5.64332	-1.26864
ENSG00000231563.2	0.439093	-1.726	0.422464	0.675379	0.844982	-6.50356	0.418777
ENSG00000162931.12	-1.37468	3.45734	-1.31852	0.19705	0.44919	-5.59837	-1.29
ENSG00000181218.6	1.34028	3.13589	2.48078	0.018771	0.114559	-3.66094	2.35005
ENSG00000196890.5	1.47386	1.89255	2.96914	0.00543399	0.0545309	-2.69415	2.78011
ENSG00000168159.15	-0.287691	8.09055	-0.664585	0.51126	0.741601	-6.2642	-0.656878
ENSG00000206878.1	-2.51142	-3.88947	-0.873939	0.388708	0.648244	-6.0689	-0.861963
ENSG00000234975.6	0.0256624	-1.04936	0.0169306	0.986588	0.995745	-6.45787	0.0168102
ENSG00000116574.6	-0.0867256	5.63374	-0.0609751	0.951728	0.980568	-6.61111	-0.0605375
ENSG00000177788.7	-0.991816	3.78593	-3.49165	0.00160159	0.0247877	-1.4202	-3.15562
ENSG00000168118.12	0.889234	5.76202	2.84381	0.00746342	0.0657053	-2.94486	2.67543
ENSG00000237481.1	3.35678	-2.16315	2.37183	0.0239876	0.133609	-3.90544	2.25733
ENSG00000154429.11	1.67958	6.98095	3.70154	0.00073333	0.01467	-0.875197	3.37681
ENSG00000288862.1	-4.093	-1.80719	-2.26546	0.0298023	0.152842	-4.15904	-2.17271
ENSG00000143632.15	0.188592	0.265287	0.187545	0.852325	0.936382	-6.51685	0.186153
ENSG00000069248.12	0.617555	5.92058	2.2858	0.0289455	0.150279	-4.10293	2.18423
ENSG00000135776.5	0.688366	3.82681	2.34516	0.0248092	0.136163	-4.04939	2.24436
ENSG00000135801.10	-0.123008	4.18325	-0.504077	0.618178	0.809825	-6.34334	-0.498434
ENSG00000135763.10	0.731764	3.39741	1.29306	0.204492	0.45809	-5.77829	1.26886
ENSG00000228058.3	0.793796	0.0145515	0.744941	0.461758	0.704973	-6.25642	0.735955
ENSG00000143641.10	-0.202846	5.93822	-0.488328	0.628502	0.816582	-6.40835	-0.483836
ENSG00000177614.11	-1.0479	7.28788	-2.18616	0.0359822	0.170242	-4.30208	-2.09713
ENSG00000282564.2	-1.91826	-0.567661	-1.99402	0.0548946	0.219314	-4.52998	-1.91971
ENSG00000135775.14	0.461523	4.81673	1.6883	0.101838	0.313043	-5.11423	1.63601
ENSG00000135744.9	1.00342	6.30866	0.947837	0.351516	0.615283	-6.011	0.931654
ENSG00000135773.13	-2.66341	-0.364676	-2.27912	0.030494	0.154711	-3.98914	-2.16361
ENSG00000119280.17	-0.425434	5.90714	-0.375602	0.709506	0.864272	-6.47986	-0.372519
ENSG00000143643.13	0.18711	4.22978	0.606236	0.548267	0.766989	-6.42101	0.600359
ENSG00000173409.14	-0.182063	4.49675	-0.526171	0.602211	0.799407	-6.48348	-0.521224
ENSG00000182118.8	0.847686	1.66374	1.91567	0.0662054	0.245123	-4.74678	1.83703
ENSG00000227934.1	-0.363477	-2.1227	-0.34093	0.735368	0.879556	-6.46999	-0.337994
ENSG00000119283.16	-0.872208	2.32408	-1.5193	0.137952	0.369193	-5.42565	-1.48346
ENSG00000143633.13	0.643175	2.45084	1.33362	0.19095	0.44149	-5.73276	1.30777
ENSG00000116906.13	0.443695	5.36056	1.56863	0.126483	0.352982	-5.31291	1.52812
ENSG00000116903.7	1.68899	4.74084	3.292	0.00242885	0.032703	-1.92262	3.03207
ENSG00000010072.16	0.916001	2.86311	1.67425	0.103655	0.315863	-5.198	1.62739
ENSG00000135766.9	1.05149	3.23949	2.07791	0.0451066	0.195408	-4.62486	2.00366
ENSG00000116918.15	1.10353	5.10203	3.24181	0.00266767	0.0342839	-2.02984	3.00364
ENSG00000162946.23	0.448301	2.53496	0.739638	0.46511	0.707903	-6.25431	0.730458
ENSG00000116991.12	0.445725	6.56812	1.04153	0.305033	0.571579	-5.99341	1.0257
ENSG00000212916.6	1.12894	2.77211	1.85475	0.0729306	0.259088	-4.88421	1.79326
ENSG00000135778.12	0.104323	5.99362	0.38141	0.70555	0.861913	-6.42254	0.377839
ENSG00000135749.19	-0.0277785	6.94421	-0.0653671	0.948253	0.978858	-6.57709	-0.0649003
ENSG00000143674.11	-0.254348	3.11667	-0.439044	0.663357	0.838401	-6.48904	-0.435284
ENSG00000289305.1	1.10962	0.671079	1.48967	0.145502	0.381034	-5.48469	1.45561
ENSG00000135750.15	0.0667884	6.57785	0.261094	0.795808	0.91042	-6.44096	0.258776
ENSG00000265744.1	-1.49478	-4.71329	-0.621083	0.538564	0.7613	-6.44824	-0.614986
ENSG00000183780.13	-0.193997	4.85559	-0.617811	0.541471	0.763275	-6.2822	-0.610591
ENSG00000231272.1	1.00007	-3.29991	1.04401	0.303832	0.570144	-6.00328	1.02825
ENSG00000232166.1	2.57292	-3.4662	2.72255	0.0100298	0.0784808	-3.21409	2.5748
ENSG00000264377.1	-0.774355	-5.25307	-0.349359	0.72891	0.875409	-6.59173	-0.346575
ENSG00000235605.1	-4.06465	-2.50767	-1.77856	0.0839875	0.280754	-4.95194	-1.728
ENSG00000236358.1	-1.26517	-0.861726	-1.03196	0.309161	0.576258	-6.07254	-1.01698
[truncated: 19,746 more rows]

## Sheet: TableS3_Cyto
	logFC	AveExpr	t	P.Value	adj.P.Val	B	z.std
ENSG00000227232.5	-0.476369	0.540049	-1.23967	0.223381	0.28506	-6.07238	-1.21759
ENSG00000278267.1	0.770926	-2.97438	0.658212	0.514733	0.582871	-6.67402	0.651485
ENSG00000268903.1	-4.77788	-2.62257	-4.52328	7.05131e-05	0.000223254	0.952895	-3.97455
ENSG00000269981.1	-0.729565	-4.34279	-0.614913	0.542626	0.609316	-6.71566	-0.608846
ENSG00000279457.4	-1.89213	2.32651	-4.98811	1.68538e-05	6.44654e-05	2.17924	-4.30295
ENSG00000228463.10	1.21337	0.477683	2.31794	0.0270633	0.0444446	-4.22358	2.2106
ENSG00000225972.1	-5.9618	-1.04368	-11.39	1.48117e-11	6.97144e-10	19.7034	-6.74973
ENSG00000225630.1	-1.74954	5.6329	-2.8365	0.00754375	0.0142037	-3.34371	-2.67184
ENSG00000237973.1	-0.882608	4.86058	-2.45791	0.0191735	0.0326286	-4.09843	-2.34214
ENSG00000278791.1	-1.14251	-5.30151	-1.61199	0.117722	0.163406	-5.7396	-1.56441
ENSG00000229344.1	-3.73327	-0.514204	-9.46604	3.60042e-11	1.41777e-09	15.44	-6.61965
ENSG00000248527.1	-4.8843	8.02425	-12.9939	6.25127e-15	2.05961e-12	23.9771	-7.79877
ENSG00000198744.5	-3.06905	-0.617832	-4.87688	7.52757e-05	0.000236337	2.17044	-3.95896
ENSG00000230092.7	5.30227	-1.29741	6.85724	6.22298e-08	5.67612e-07	7.71892	5.41227
ENSG00000228794.11	0.763982	4.66316	2.25401	0.0307971	0.0498683	-4.43379	2.15969
ENSG00000225880.5	1.01518	-0.708861	1.87163	0.0696928	0.102793	-5.13807	1.8139
ENSG00000187634.13	-0.74998	0.345488	-1.33112	0.191838	0.250091	-6.00715	-1.30516
ENSG00000188976.11	-2.00536	6.62227	-6.24782	3.72035e-07	2.47929e-06	5.65785	-5.08274
ENSG00000187961.15	-1.11719	2.79483	-3.44436	0.00150701	0.00338149	-1.8222	-3.17333
ENSG00000272512.1	-2.13024	-0.276794	-2.55274	0.0152734	0.0266164	-3.90165	-2.42583
ENSG00000188290.11	-2.62281	3.85529	-3.73464	0.000739677	0.00179252	-1.09784	-3.37443
ENSG00000187608.10	-3.06327	4.7332	-5.39143	6.56903e-06	2.84266e-05	3.50809	-4.50719
ENSG00000188157.15	-0.406913	5.98572	-0.899958	0.374313	0.444486	-6.46826	-0.888424
ENSG00000217801.11	-1.72738	1.61818	-5.87989	1.78713e-06	9.33938e-06	4.45431	-4.77612
ENSG00000131591.18	-2.11867	3.40993	-4.7978	3.28096e-05	0.000114813	1.77331	-4.15303
ENSG00000186891.14	-3.50026	1.34218	-5.98805	8.0971e-07	4.76771e-06	5.46175	-4.93301
ENSG00000186827.11	-3.70065	0.166068	-5.04859	2.02776e-05	7.57361e-05	2.40924	-4.26181
ENSG00000078808.19	-1.29229	6.33289	-5.80554	1.79199e-06	9.35396e-06	4.56229	-4.77557
ENSG00000176022.7	-2.58627	4.3625	-5.05355	1.37466e-05	5.38885e-05	2.37194	-4.34787
ENSG00000184163.3	-1.85411	-0.895204	-3.47108	0.00139969	0.0031688	-1.79167	-3.19471
ENSG00000160087.21	-2.00015	5.00954	-6.72377	1.44427e-07	1.12848e-06	7.50333	-5.25953
ENSG00000230415.1	0.586107	-0.767635	1.09162	0.282659	0.349606	-6.21761	1.07437
ENSG00000162572.21	-1.85734	2.80576	-3.5795	0.00105301	0.00245764	-1.49977	-3.27597
ENSG00000131584.19	-1.95872	6.68782	-4.72927	3.66424e-05	0.000126334	1.51628	-4.12769
ENSG00000169972.12	-2.06837	3.49952	-6.06841	8.08697e-07	4.76432e-06	5.25052	-4.93326
ENSG00000127054.22	-1.73973	6.07759	-8.9993	1.63018e-10	4.60367e-09	12.929	-6.39267
ENSG00000240731.1	2.09318	-1.34893	2.47897	0.0183033	0.0312996	-3.94027	2.35942
ENSG00000224051.7	-2.24854	4.77842	-5.32254	6.14787e-06	2.68499e-05	3.07699	-4.52124
ENSG00000107404.21	-1.17497	6.01328	-3.29424	0.00227307	0.00487937	-2.17909	-3.05202
ENSG00000162576.17	-0.557249	2.3542	-1.20028	0.238196	0.301384	-6.11375	-1.17951
ENSG00000175756.14	-3.1802	7.06998	-6.60595	1.25749e-07	1.01013e-06	7.36931	-5.28494
ENSG00000221978.13	-0.471649	5.68464	-1.89331	0.0669023	0.0992268	-5.09813	-1.83233
ENSG00000224870.8	-0.714512	4.17365	-3.16597	0.00347555	0.00711637	-2.52816	-2.92221
ENSG00000242485.6	-1.9482	6.32569	-5.42335	5.25405e-06	2.34936e-05	3.30306	-4.55438
ENSG00000272455.1	-1.78418	0.187497	-3.91134	0.000434673	0.00111858	-0.605798	-3.51809
ENSG00000235098.9	-2.19621	4.57724	-6.58801	1.41152e-07	1.10767e-06	6.36829	-5.26374
ENSG00000225905.1	0.851236	-1.59702	0.86452	0.393207	0.463405	-6.6057	0.853817
ENSG00000205116.4	-3.22904	5.03805	-3.67751	0.000787434	0.00189789	-1.2357	-3.35717
ENSG00000225285.1	-1.44448	-1.6431	-3.05197	0.00434117	0.00865965	-2.75021	-2.85224
ENSG00000179403.12	-1.75424	5.38327	-2.88419	0.00669799	0.012756	-3.16544	-2.7115
ENSG00000215915.10	-2.94487	1.00283	-6.11113	6.84315e-07	4.14381e-06	5.05978	-4.96576
ENSG00000160072.20	-0.470207	4.0334	-0.924731	0.36146	0.431604	-6.44193	-0.912587
ENSG00000284740.2	-1.95905	-0.553397	-3.55881	0.00110599	0.00256805	-1.49856	-3.26208
ENSG00000197785.14	-2.18451	4.77674	-6.23549	4.21153e-07	2.76092e-06	5.7156	-5.05914
ENSG00000205090.9	-2.95165	4.50259	-6.21387	4.54e-07	2.94517e-06	5.63632	-5.0448
ENSG00000160075.12	-1.99626	6.9872	-7.1205	2.73208e-08	2.92028e-07	7.94354	-5.55779
ENSG00000215014.5	0.363358	0.569306	1.22539	0.228835	0.291131	-6.15788	1.20337
ENSG00000228594.4	-3.47946	4.50378	-5.79856	1.61977e-06	8.59701e-06	4.52565	-4.79586
ENSG00000286989.1	-1.48505	2.26146	-4.36349	0.000109275	0.000328293	0.54047	-3.86902
ENSG00000272106.1	-1.53771	4.85829	-6.66357	1.30758e-07	1.04266e-06	6.99008	-5.27778
ENSG00000197530.13	-2.1751	5.68706	-4.3348	0.000121346	0.000360228	0.514699	-3.84339
ENSG00000248333.9	-0.951279	4.88583	-2.86451	0.00703437	0.0133347	-3.20655	-2.69521
ENSG00000189339.12	0.609197	4.60176	1.26019	0.216271	0.277509	-6.02113	1.23651
ENSG00000268575.1	4.63343	0.0865583	4.61018	6.32294e-05	0.000202731	1.33559	4.00042
ENSG00000215790.8	2.88122	1.05656	4.74004	4.00244e-05	0.000136716	1.7077	4.10734
ENSG00000008130.15	0.103358	4.20972	0.369108	0.714452	0.764781	-6.7302	0.365884
ENSG00000078369.18	0.145521	8.92111	0.655595	0.516498	0.584383	-6.61457	0.648753
ENSG00000231050.2	-3.1831	0.495687	-9.01356	1.42735e-10	4.1164e-09	12.3534	-6.41295
ENSG00000178821.13	-2.84339	-0.0560621	-6.15662	6.48463e-07	3.95979e-06	5.39452	-4.9762
ENSG00000142609.20	-0.902355	3.05745	-2.04591	0.0483608	0.0742816	-4.87637	-1.97418
ENSG00000233542.2	-1.78347	0.640475	-3.62418	0.000916332	0.00217244	-1.36269	-3.31503
ENSG00000187730.9	-2.07348	7.95645	-4.16418	0.000194488	0.000547108	0.0303277	-3.72607
ENSG00000067606.17	-1.97397	7.95194	-6.59086	1.40825e-07	1.1059e-06	6.71297	-5.26417
ENSG00000162585.17	-3.73117	4.45886	-7.53832	1.96571e-08	2.22975e-07	9.78746	-5.61499
ENSG00000157933.10	-0.0451629	5.178	-0.102121	0.919268	0.936013	-6.81397	-0.101356
ENSG00000116151.14	-1.35683	3.44607	-3.9659	0.00034581	0.000912357	-0.416175	-3.57832
ENSG00000269896.2	-1.93161	0.522647	-3.49867	0.00139323	0.0031558	-1.64898	-3.19605
ENSG00000272420.1	-1.34922	0.196798	-3.5481	0.00115211	0.00266404	-1.57284	-3.25048
ENSG00000157916.20	-1.38452	6.12113	-6.32869	3.10505e-07	2.13331e-06	5.97287	-5.11696
ENSG00000157911.11	-1.04443	4.97964	-5.08068	1.28451e-05	5.08589e-05	2.49382	-4.36273
ENSG00000149527.18	-0.220199	4.81053	-0.586014	0.561866	0.627357	-6.62392	-0.580072
ENSG00000157881.16	0.47066	5.03062	1.5039	0.141791	0.191995	-5.72313	1.46915
ENSG00000197921.6	-0.323272	2.38331	-0.473505	0.639199	0.698251	-6.61681	-0.468819
ENSG00000272449.2	-2.33964	1.25926	-3.65452	0.000839564	0.0020091	-1.31163	-3.33941
ENSG00000157873.18	-1.18398	3.79258	-3.88703	0.000494031	0.00125514	-0.680317	-3.48397
ENSG00000157870.17	-2.03097	5.86034	-5.88091	1.37097e-06	7.47267e-06	4.48571	-4.82918
ENSG00000177133.13	-0.296882	3.73165	-0.541073	0.591981	0.654563	-6.77988	-0.535967
ENSG00000142611.17	0.590461	3.0441	1.6832	0.101277	0.143404	-5.4888	1.6387
ENSG00000283572.1	-0.73927	-5.66444	-1.6335	0.111442	0.15604	-5.60264	-1.59175
ENSG00000287828.1	-1.52657	-1.58392	-2.55041	0.0153364	0.0267134	-3.84962	-2.42434
ENSG00000130762.15	-0.656958	0.447921	-1.34606	0.186974	0.244646	-5.97279	-1.31959
ENSG00000162591.16	0.14361	1.99045	0.372807	0.711547	0.762422	-6.91693	0.369779
ENSG00000238260.2	-2.94616	0.17706	-4.84704	2.57888e-05	9.3199e-05	1.81588	-4.20778
ENSG00000158109.15	-1.53419	7.44654	-5.35594	5.67396e-06	2.50722e-05	3.30045	-4.53819
ENSG00000116213.16	-0.996821	3.94779	-5.1469	1.13069e-05	4.55396e-05	2.58437	-4.39054
ENSG00000227372.12	-0.390495	3.49659	-1.1892	0.242919	0.306556	-6.08953	-1.16772
ENSG00000235169.11	-2.72841	-0.38102	-3.78015	0.000836459	0.00200229	-0.988197	-3.34044
ENSG00000130764.10	-0.884608	6.47516	-3.49663	0.00157094	0.00351296	-1.63795	-3.16125
ENSG00000116198.14	0.564311	4.12866	2.03623	0.0495667	0.0759782	-4.84601	1.96368
ENSG00000169598.17	0.162656	2.13418	0.468694	0.642332	0.700992	-6.67253	0.464441
ENSG00000198912.12	-0.171404	3.67823	-0.968064	0.339953	0.40925	-6.33918	-0.954258
ENSG00000284703.1	0.320353	0.601721	0.593096	0.557046	0.622838	-6.6353	0.587235
ENSG00000196581.11	1.927	5.10221	4.23091	0.000177735	0.000504945	0.205582	3.74873
ENSG00000236948.2	-1.19434	-0.746705	-1.5591	0.128002	0.175909	-5.65199	-1.52203
ENSG00000264101.1	-0.577262	-5.50289	-1.08581	0.285009	0.352012	-6.41957	-1.06913
ENSG00000131697.18	1.03791	3.65042	2.79224	0.00845414	0.0157353	-3.32387	2.63337
ENSG00000069424.16	-1.46127	8.20351	-3.42783	0.00164515	0.00366348	-1.82934	-3.14778
ENSG00000116254.18	-0.698473	7.65403	-1.0885	0.283839	0.350806	-6.29379	-1.07174
ENSG00000116251.11	-0.724622	6.09309	-2.34078	0.0253537	0.0419123	-4.27107	-2.23597
ENSG00000226944.1	-2.80317	-0.314509	-6.6187	5.51608e-07	3.46268e-06	7.18551	-5.00743
ENSG00000158286.13	-0.0520819	2.44173	-0.13149	0.896202	0.917207	-6.78183	-0.130461
ENSG00000116237.16	-0.073526	5.215	-0.285229	0.777247	0.818938	-6.76956	-0.282908
ENSG00000158292.7	-0.715086	2.51946	-1.28574	0.207046	0.267273	-6.03154	-1.26173
ENSG00000097021.20	-2.45679	8.057	-7.87467	6.66552e-09	9.17515e-08	9.35558	-5.79914
ENSG00000215788.11	-1.14551	3.08213	-2.07048	0.0458769	0.0709274	-4.82136	-1.99652
ENSG00000171680.23	-0.811751	5.75882	-1.76839	0.0857616	0.123461	-5.34728	-1.71819
ENSG00000162408.11	0.852665	4.21732	2.83065	0.00776504	0.0145724	-3.22168	2.66212
ENSG00000204859.13	-0.882845	3.81319	-3.84985	0.000495871	0.00125893	-0.787644	-3.48298
ENSG00000162413.17	0.893228	4.99362	2.30758	0.0273139	0.0448054	-4.33299	2.207
ENSG00000116273.6	-0.622505	3.97643	-2.5867	0.0149598	0.0261348	-3.706	-2.43335
ENSG00000041988.16	-2.28999	4.6723	-8.19182	1.21556e-09	2.26901e-08	11.954	-6.07818
ENSG00000007923.17	-0.621173	5.65896	-2.78096	0.00868383	0.0161063	-3.39094	-2.62426
ENSG00000237436.1	-1.2207	-1.68978	-1.96944	0.0568824	0.0858725	-5.15615	-1.90421
ENSG00000171735.19	1.36862	6.99084	4.89667	2.20595e-05	8.15234e-05	2.27311	4.24296
ENSG00000237402.1	-0.954847	-3.91225	-1.05314	0.299519	0.367429	-6.31714	-1.03747
ENSG00000270171.1	-1.56104	-1.79261	-1.88042	0.0692348	0.102214	-5.09733	-1.81688
ENSG00000270035.1	-1.03291	-3.21608	-1.01808	0.315698	0.384442	-6.38017	-1.00334
ENSG00000269978.1	-1.01345	-1.95733	-1.205	0.236345	0.29939	-6.11522	-1.18417
ENSG00000049245.13	-0.423171	5.12557	-0.695265	0.491524	0.560206	-6.65869	-0.687887
ENSG00000269925.1	-0.79744	-1.27566	-1.31103	0.198544	0.257736	-6.04621	-1.28571
ENSG00000049246.15	2.25347	4.50801	5.62445	3.33486e-06	1.5861e-05	3.83852	4.64904
ENSG00000116288.13	-1.4702	7.96617	-4.78465	3.96781e-05	0.00013566	1.61921	-4.10935
ENSG00000116285.13	1.41127	3.9736	4.80126	2.93866e-05	0.000104445	2.04317	4.17817
ENSG00000162426.16	-1.98863	5.2332	-5.52128	4.93566e-06	2.22714e-05	3.52131	-4.5675
ENSG00000252254.1	1.03983	-4.98473	1.47209	0.151107	0.203116	-5.91877	1.43563
ENSG00000142599.19	0.69699	6.92001	2.00804	0.0524296	0.0798936	-5.07047	1.93959
ENSG00000221083.1	-3.26301	-3.87821	-3.06221	0.00423715	0.00847392	-2.7718	-2.85994
ENSG00000224315.2	3.62163	-3.70014	5.30716	6.38208e-06	2.77177e-05	3.56055	4.51332
ENSG00000222511.2	0.703187	-4.92443	0.916267	0.365825	0.436241	-6.4394	0.904322
ENSG00000228423.2	-0.0200032	-3.94855	-0.0199733	0.984181	0.988454	-6.92143	-0.0198271
ENSG00000074800.16	-1.45611	9.86554	-5.8541	1.22345e-06	6.7919e-06	4.52486	-4.8518
ENSG00000230679.1	-2.45635	-2.81523	-3.35353	0.0019322	0.00423289	-2.07333	-3.10046
ENSG00000142583.18	0.40683	2.6827	1.11668	0.272901	0.339292	-6.10853	1.09641
ENSG00000228526.7	1.10902	0.665979	2.42694	0.0205463	0.0347309	-4.10455	2.31622
ENSG00000049239.13	0.476596	3.34575	0.932809	0.357613	0.427692	-6.35393	0.919923
ENSG00000171621.14	-0.790276	2.61976	-1.86388	0.0707775	0.104194	-5.20317	-1.8069
ENSG00000284693.2	0.811024	0.534577	1.41274	0.166996	0.221733	-5.77037	1.38192
ENSG00000171612.7	0.373492	4.57908	1.08803	0.28569	0.352713	-6.15573	1.06762
ENSG00000231181.1	2.25118	-4.03268	2.59397	0.0138925	0.0244727	-3.79892	2.46003
ENSG00000188807.13	-1.42077	3.89173	-3.51618	0.0012976	0.00296078	-1.61351	-3.21651
ENSG00000171608.17	-0.999153	3.79821	-2.19773	0.0349868	0.0558459	-4.54378	-2.10851
ENSG00000171603.18	-0.649977	10.1557	-1.6086	0.118014	0.163786	-5.50112	-1.56317
ENSG00000178585.15	-0.934166	5.089	-3.91892	0.000430363	0.0011084	-0.610201	-3.52073
ENSG00000162441.12	0.549025	4.81078	1.74899	0.089173	0.127881	-5.35757	1.69978
ENSG00000173614.14	0.517291	2.31533	1.93286	0.0614013	0.0919034	-5.05823	1.87059
ENSG00000162444.12	-2.31782	1.89722	-2.60465	0.0136618	0.024127	-3.79645	-2.46603
ENSG00000130939.20	0.927686	5.67352	2.68925	0.010939	0.0197976	-3.56499	2.54464
ENSG00000201746.1	0.131525	-5.44014	0.18375	0.855273	0.88284	-6.98794	0.182395
ENSG00000054523.20	2.1117	8.13745	5.61867	2.73635e-06	1.34074e-05	3.82416	4.68968
ENSG00000264881.1	0.273314	-5.36426	0.377079	0.708399	0.759835	-6.92872	0.374007
ENSG00000199562.1	0.482745	-3.52131	0.464795	0.644973	0.703322	-6.79013	0.460756
ENSG00000284642.1	-0.908727	1.14023	-1.74743	0.0894497	0.128219	-5.35786	-1.69831
ENSG00000142657.21	-1.3079	6.56222	-6.37215	2.89605e-07	2.01519e-06	5.80892	-5.13009
ENSG00000175279.22	-0.555758	-0.782036	-0.813095	0.423068	0.493103	-6.61599	-0.80111
ENSG00000241563.4	-2.40597	1.9425	-4.86398	2.5285e-05	9.16217e-05	1.87925	-4.21224
ENSG00000160049.12	0.01547	5.02534	0.0681861	0.946033	0.957571	-6.83939	0.067689
ENSG00000142655.13	-1.42583	5.42433	-5.76273	2.4862e-06	1.23261e-05	4.15734	-4.70926
ENSG00000287727.1	3.28108	-1.28881	4.59929	5.37853e-05	0.000175953	1.49585	4.03854
ENSG00000120948.19	-1.13997	6.67704	-5.78106	1.73898e-06	9.13823e-06	4.24196	-4.78161
ENSG00000116649.10	-3.42803	5.80511	-10.4605	7.96121e-12	4.47329e-10	17.4485	-6.83924
ENSG00000171824.14	-0.202041	5.20796	-1.1214	0.269782	0.335991	-6.25885	-1.10357
ENSG00000230337.2	-1.99896	-0.526309	-4.57057	5.88905e-05	0.000190732	1.09294	-4.01721
ENSG00000198793.13	1.79756	5.95492	5.55087	3.82603e-06	1.78841e-05	3.62371	4.62062
ENSG00000120942.14	-0.244913	3.10514	-0.843775	0.404572	0.474664	-6.52772	-0.833484
ENSG00000204624.8	0.370238	3.05316	1.05461	0.298862	0.366767	-6.29981	1.03888
ENSG00000116661.11	-2.37989	7.83837	-6.12455	5.39738e-07	3.40093e-06	5.33487	-5.01162
ENSG00000132879.14	-2.44509	7.62606	-7.27863	1.81358e-08	2.09768e-07	8.50444	-5.6289
ENSG00000116663.11	-0.537982	3.28677	-1.73625	0.0922291	0.131829	-5.30896	-1.68375
ENSG00000116670.15	-2.20338	4.28193	-6.53706	1.55956e-07	1.20642e-06	6.35655	-5.24539
ENSG00000162490.7	1.33151	0.564231	2.41895	0.0209478	0.0353437	-4.10318	2.30892
ENSG00000177674.16	-1.58428	2.42881	-3.23454	0.00268126	0.00565619	-2.30228	-3.0021
ENSG00000177000.13	0.423152	4.1524	1.11573	0.272422	0.338756	-6.18737	1.0975
ENSG00000011021.23	-0.678827	6.18357	-1.92801	0.06296	0.0939453	-4.99774	-1.85947
ENSG00000175206.11	-1.93631	1.95284	-3.7003	0.000784132	0.00189077	-1.14749	-3.35834
ENSG00000116685.16	-1.85309	5.07145	-5.81777	1.66534e-06	8.80874e-06	4.32176	-4.7903
ENSG00000083444.17	-1.31579	5.21392	-5.6792	2.4597e-06	1.22198e-05	3.96845	-4.71144
ENSG00000116688.18	0.785342	7.26229	2.62209	0.0134894	0.0238593	-3.65034	2.47058
ENSG00000116691.11	-2.48266	4.405	-7.21352	2.06581e-08	2.3215e-07	9.1404	-5.6064
ENSG00000028137.19	-0.723541	2.33424	-1.51609	0.13887	0.188592	-5.67683	-1.48001
ENSG00000048707.15	1.60622	6.6946	4.4231	0.000100318	0.000304538	0.684123	3.88982
ENSG00000239149.1	-0.523833	-3.3004	-0.723379	0.474399	0.543481	-6.56062	-0.71534
ENSG00000162496.9	-0.997353	4.31196	-3.8366	0.00050181	0.00127237	-0.828164	-3.47979
ENSG00000288927.1	2.38889	-2.90918	2.67245	0.0116847	0.0209882	-3.53596	2.52153
ENSG00000272482.1	-0.0451354	-2.63866	-0.0654074	0.948235	0.959442	-6.9314	-0.0649234
ENSG00000162494.6	-1.98458	1.22585	-4.97817	2.09029e-05	7.78046e-05	2.13465	-4.25502
ENSG00000162493.17	-0.0896164	2.64101	-0.298892	0.766968	0.810582	-6.70999	-0.296343
ENSG00000116731.23	-0.538148	7.04633	-1.61614	0.1151	0.160285	-5.61957	-1.57568
ENSG00000289380.1	3.23776	-3.95779	4.55943	6.06184e-05	0.000195571	1.14787	4.01039
ENSG00000189337.17	-0.463186	5.79139	-1.19771	0.239387	0.302556	-6.11851	-1.17652
ENSG00000171729.14	0.068944	1.72115	0.190525	0.850031	0.878517	-6.76956	0.189078
ENSG00000142634.13	-2.83654	6.77302	-6.18303	4.84427e-07	3.1055e-06	5.33051	-5.03238
ENSG00000132906.18	-0.705317	3.60291	-2.42015	0.0208604	0.0352126	-4.26022	-2.3105
ENSG00000116138.13	1.33821	4.76785	4.96588	1.79516e-05	6.80766e-05	2.23358	4.28895
ENSG00000251866.1	-0.601865	-5.51601	-1.09771	0.280152	0.346861	-6.32692	-1.07998
ENSG00000272510.1	-0.55205	-3.28557	-0.654046	0.517636	0.585396	-6.74486	-0.646994
ENSG00000116771.6	-1.06198	2.53545	-3.14244	0.00353598	0.00722377	-2.50353	-2.91684
ENSG00000235084.3	-0.845185	-1.93403	-1.16893	0.250849	0.31521	-6.26669	-1.14829
ENSG00000197312.12	0.941721	4.07248	2.42749	0.0205349	0.0347144	-4.10315	2.31643
ENSG00000116786.13	-1.14267	7.65152	-3.85185	0.00048008	0.00122386	-0.785368	-3.49163
ENSG00000162461.8	-1.37594	0.531666	-2.70597	0.0107729	0.0195247	-3.45553	-2.54998
ENSG00000162458.13	-0.427268	1.40337	-0.795996	0.431907	0.501753	-6.65737	-0.785933
ENSG00000233954.7	-1.13463	3.39341	-3.7374	0.000720862	0.00175259	-1.06248	-3.38152
ENSG00000179743.4	-0.2639	2.4157	-0.618646	0.540168	0.6069	-6.81264	-0.61256
ENSG00000065526.12	1.89957	5.39838	4.07542	0.000270388	0.000733938	-0.198109	3.64213
ENSG00000116809.12	-1.51074	4.91596	-6.22019	4.84961e-07	3.10779e-06	5.7936	-5.03217
ENSG00000183888.4	-0.632112	2.25325	-1.89318	0.0669704	0.0992926	-5.07037	-1.83187
ENSG00000173641.18	-0.737408	0.968639	-1.63296	0.112112	0.156816	-5.63015	-1.58877
ENSG00000232456.1	-0.932789	-0.728948	-0.850763	0.401275	0.471432	-6.60407	-0.839346
ENSG00000185519.9	-3.18688	3.08351	-8.68224	3.09665e-10	7.63454e-09	11.4775	-6.29386
ENSG00000142627.13	0.141948	0.586977	0.300591	0.765765	0.809428	-6.70502	0.297919
ENSG00000288398.1	-0.815664	2.23299	-1.77993	0.0843994	0.121734	-5.26421	-1.72571
ENSG00000132881.12	-0.187622	1.91267	-0.511124	0.612591	0.673882	-6.79293	-0.506378
ENSG00000233929.1	-1.8146	-3.86965	-1.94502	0.0612062	0.0916302	-5.19005	-1.872
ENSG00000037637.11	0.11083	4.94662	0.519408	0.606917	0.668697	-6.6728	0.51448
ENSG00000055070.17	-0.196042	4.65644	-0.645069	0.523252	0.590764	-6.60415	-0.638341
ENSG00000157191.20	-0.51103	3.70319	-1.39265	0.172728	0.228271	-5.86276	-1.36349
ENSG00000080947.15	1.21514	2.46261	3.25753	0.00258918	0.00548149	-2.18949	3.01272
ENSG00000206652.1	4.71693	-2.65009	4.70498	5.03283e-05	0.000166144	1.4723	4.0541
ENSG00000219481.11	1.06461	4.75677	2.52541	0.0162853	0.0281676	-3.94227	2.40246
ENSG00000271732.1	-0.357113	-4.36943	-0.272454	0.78688	0.826963	-6.83961	-0.270365
ENSG00000215908.10	-0.238766	4.30301	-1.00992	0.320649	0.389352	-6.23845	-0.993124
ENSG00000186301.8	0.243645	-0.0297103	0.441552	0.661538	0.718144	-6.77615	0.43779
ENSG00000207513.1	-2.29383	-4.1984	-0.912459	0.368347	0.438672	-6.3171	-0.899574
ENSG00000236698.1	2.98213	0.748706	6.20987	4.16386e-07	2.73214e-06	6.16159	5.06131
ENSG00000058453.17	-1.21173	4.28997	-3.66335	0.000832526	0.00199441	-1.26116	-3.34175
ENSG00000207389.1	2.0344	-3.57748	1.20621	0.236017	0.298992	-6.07375	1.185
ENSG00000238142.3	-2.8488	1.75179	-7.18247	3.82367e-08	3.84755e-07	7.71596	-5.49881
ENSG00000207005.1	-0.21224	-3.32544	-0.122703	0.903211	0.923208	-6.64461	-0.121606
ENSG00000226526.1	2.37067	-2.92381	2.33727	0.0254786	0.0420901	-4.27952	2.23407
ENSG00000159363.19	-1.41977	7.58125	-3.28868	0.00250225	0.00531621	-2.14412	-3.02307
ENSG00000117118.10	-0.072665	6.34753	-0.197775	0.844569	0.874198	-6.74673	-0.196053
ENSG00000117115.13	0.134597	6.53817	0.221988	0.825633	0.85889	-6.82212	0.220306
ENSG00000159339.13	-1.72178	0.603301	-2.66429	0.0125691	0.0224029	-3.52846	-2.49575
ENSG00000179051.14	-0.420697	5.64065	-1.63854	0.111338	0.155905	-5.47532	-1.59221
ENSG00000074964.17	0.569676	4.51945	1.95039	0.0596886	0.0896422	-4.98188	1.88309
ENSG00000117154.12	-2.26188	6.57782	-6.91315	7.70348e-08	6.78736e-07	7.06834	-5.37394
ENSG00000280222.1	1.55213	-0.644594	1.48209	0.147295	0.198656	-5.75041	1.44915
ENSG00000009709.12	0.387999	1.73855	0.878447	0.385893	0.456394	-6.4163	0.867089
ENSG00000159423.17	-0.0921171	5.28704	-0.231528	0.818374	0.852887	-6.75215	-0.229636
ENSG00000169991.11	0.0485465	3.92205	0.108894	0.913937	0.931675	-6.80069	0.108074
ENSG00000272084.1	-0.763111	-0.892569	-1.2272	0.227973	0.290239	-6.13303	-1.2056
ENSG00000127481.15	2.96962	6.52589	6.864	5.95229e-08	5.47284e-07	7.15913	5.42023
ENSG00000230424.2	-0.536876	-0.54882	-0.875133	0.387595	0.457833	-6.40921	-0.863988
ENSG00000127463.16	1.02654	6.04416	4.79872	3.56494e-05	0.000123498	1.66046	4.13401
ENSG00000053372.5	-1.49144	5.56618	-6.21701	5.7783e-07	3.59614e-06	5.93984	-4.99848
ENSG00000211454.16	-0.345799	-0.117773	-0.896672	0.376308	0.446563	-6.40409	-0.884719
ENSG00000162482.5	0.115552	1.03941	0.315155	0.754751	0.799886	-6.67478	0.312381
ENSG00000053371.13	-1.24857	5.22858	-4.12475	0.000220277	0.000610648	-0.0710722	-3.69455
ENSG00000200403.1	0.0839971	-5.45026	0.125295	0.901009	0.921434	-6.99622	0.124386
ENSG00000040487.13	-1.4346	3.68197	-6.26387	3.68819e-07	2.46087e-06	5.72074	-5.08439
ENSG00000077549.19	-1.65407	7.37288	-8.40353	9.34627e-10	1.85264e-08	10.7067	-6.12019
ENSG00000173436.15	-0.326837	4.21021	-1.46143	0.153337	0.20577	-5.89419	-1.42784
ENSG00000158747.15	-2.63292	7.43631	-6.00203	9.03968e-07	5.22787e-06	5.24085	-4.91147
ENSG00000226396.1	-0.388615	-2.41634	-0.431593	0.668739	0.724515	-6.71628	-0.427879
ENSG00000158748.4	-2.07973	2.32012	-4.15943	0.000197673	0.000555133	-0.0144416	-3.72197
ENSG00000162542.14	1.51055	0.489327	2.9511	0.00563466	0.0109183	-2.93151	2.76832
ENSG00000169914.6	0.955178	4.01915	3.06167	0.00437567	0.00871727	-2.68389	2.84973
ENSG00000127472.11	-0.105216	1.85022	-0.249216	0.805018	0.841754	-6.63913	-0.246858
ENSG00000187980.7	-3.51011	1.00251	-7.66422	5.52985e-09	7.86538e-08	10.4184	-5.83039
ENSG00000162543.6	1.01272	3.22894	2.10032	0.0433273	0.0674411	-4.70577	2.02054
ENSG00000236963.8	-1.66023	1.93458	-5.80963	1.56717e-06	8.36479e-06	4.3224	-4.80247
ENSG00000162545.6	-1.58253	9.00923	-5.82507	1.87734e-06	9.69662e-06	4.84498	-4.7662
ENSG00000289402.1	0.478393	-1.43643	0.579224	0.566159	0.631275	-6.83974	0.573718
ENSG00000090432.7	-1.04622	4.63727	-4.87139	3.5348e-05	0.000122571	1.84296	-4.13596
ENSG00000183114.8	-2.49453	4.05689	-6.31489	3.17986e-07	2.17303e-06	5.64985	-5.11246
ENSG00000158825.6	-3.6128	-0.764049	-5.92228	1.52616e-06	8.17198e-06	4.85219	-4.80778
ENSG00000158828.8	-1.51746	9.43332	-5.19904	1.09647e-05	4.43751e-05	2.69892	-4.39722
ENSG00000117242.7	-1.34445	2.35218	-2.53696	0.0158096	0.02743	-4.02763	-2.41328
ENSG00000244038.11	-0.0659402	6.18709	-0.232463	0.817594	0.852322	-6.78846	-0.23064
ENSG00000117245.13	-2.09643	5.13147	-5.48136	3.88227e-06	1.81392e-05	3.48895	-4.61759
ENSG00000189410.12	-0.928986	5.987	-1.76719	0.0861701	0.123992	-5.31682	-1.71596
ENSG00000127483.19	1.01372	7.00826	4.43137	0.000101932	0.000308577	0.8577	3.88595
ENSG00000075151.24	2.6198	7.05196	5.26477	1.02045e-05	4.16628e-05	3.32516	4.4128
ENSG00000221808.1	1.29138	-4.69767	1.62026	0.114211	0.159261	-5.57211	1.57955
ENSG00000233072.1	2.65493	-4.334	2.74164	0.00959754	0.0176162	-3.46301	2.59
ENSG00000236073.2	1.85517	-4.56424	3.06998	0.00414459	0.00830406	-2.69031	2.86694
ENSG00000117298.16	0.292573	5.10103	0.964225	0.341818	0.41113	-6.46676	0.95058
ENSG00000227001.3	2.72463	-2.27741	2.78929	0.00849912	0.0158051	-3.37433	2.63157
ENSG00000142794.19	3.68392	1.2914	5.63432	2.37673e-06	1.18727e-05	4.37647	4.71843
ENSG00000162551.14	-1.79873	4.22902	-5.837	1.32325e-06	7.26436e-06	4.41826	-4.83623
ENSG00000076864.21	-1.25619	7.61488	-4.04645	0.000317906	0.000845402	-0.277174	-3.60025
ENSG00000090686.16	0.883995	5.51625	3.01744	0.00500048	0.00981722	-2.86915	2.807
ENSG00000142798.20	0.936659	3.47928	1.4544	0.154838	0.207555	-5.84536	1.42265
ENSG00000218510.9	-0.608936	1.54122	-1.49499	0.143967	0.194674	-5.72931	-1.46118
ENSG00000070831.18	3.65273	1.2193	5.35668	6.36159e-06	2.765e-05	3.36512	4.514
ENSG00000230068.2	3.94831	-3.60462	7.25559	2.09574e-08	2.34665e-07	8.19591	5.60391
ENSG00000162552.15	-1.52949	1.29759	-4.61722	5.16804e-05	0.000170168	1.21132	-4.04789
ENSG00000266564.1	-0.551948	-5.71286	-1.02684	0.312694	0.381396	-6.4827	-1.00959
ENSG00000184677.18	1.16589	4.03571	3.12957	0.00365701	0.00744167	-2.51823	2.90633
ENSG00000237200.1	1.69457	-4.89606	2.37977	0.0229703	0.0383446	-4.25674	2.27393
ENSG00000070886.12	-1.38688	1.16709	-3.28072	0.00235421	0.00503664	-2.21717	-3.04148
ENSG00000173372.18	-2.6468	2.81597	-5.27909	1.16906e-05	4.68853e-05	3.22508	-4.38328
ENSG00000159189.13	-0.568123	3.63753	-1.38958	0.173532	0.229097	-5.94227	-1.36094
ENSG00000173369.18	-0.944146	4.20494	-2.14817	0.0388938	0.0612638	-4.7347	-2.06531
ENSG00000133216.17	0.262773	4.27638	0.904831	0.372365	0.442517	-6.37005	0.892053
ENSG00000004487.18	-0.25286	6.44246	-1.02793	0.311067	0.379667	-6.36241	-1.01299
ENSG00000169641.14	0.947505	6.0529	1.87183	0.069754	0.102869	-5.15592	1.8135
ENSG00000289014.1	2.74154	-2.38469	3.80609	0.000546723	0.00137059	-0.717019	3.45675
ENSG00000179546.5	-0.400797	-0.309867	-0.698612	0.489545	0.55842	-6.54214	-0.691032
ENSG00000261326.4	2.10254	0.261985	3.17803	0.00321207	0.00662826	-2.33696	2.94668
ENSG00000125944.21	1.69253	6.32831	3.58174	0.00102946	0.0024081	-1.44205	3.28235
ENSG00000125945.15	0.804305	4.57306	3.59581	0.00102597	0.002402	-1.40433	3.28331
ENSG00000249087.8	-0.742863	2.44102	-2.97555	0.00548208	0.0106578	-2.98269	-2.77725
ENSG00000204219.11	-1.22357	2.75499	-3.49124	0.00138069	0.00313132	-1.67562	-3.19866
ENSG00000088280.20	-0.0553487	3.66021	-0.197767	0.844376	0.87404	-6.86104	-0.1963
ENSG00000117318.9	-0.374055	4.27346	-1.03137	0.310392	0.37895	-6.23419	-1.0144
ENSG00000142676.14	-1.44894	7.76827	-3.36787	0.0020331	0.00442194	-1.96248	-3.08535
ENSG00000236810.7	-0.870956	1.24659	-2.84706	0.00737952	0.0139186	-3.23874	-2.67921
ENSG00000011007.13	0.753237	4.84972	4.41279	0.000113187	0.00033869	0.844757	3.86043
ENSG00000057757.10	-1.14871	7.48725	-5.04533	1.42236e-05	5.55132e-05	2.41734	-4.34038
ENSG00000011009.11	-2.86977	4.91385	-7.86634	8.76446e-09	1.14671e-07	10.9178	-5.75306
ENSG00000117308.15	-0.709279	4.4624	-2.73524	0.0101735	0.0185652	-3.41141	-2.56988
ENSG00000117305.15	-1.66215	4.4771	-5.37002	5.37542e-06	2.39624e-05	3.26614	-4.54958
ENSG00000179163.12	-0.184096	3.88256	-0.878523	0.386782	0.45707	-6.35989	-0.865469
ENSG00000189266.13	1.03076	5.06295	3.15792	0.00334568	0.00687894	-2.47451	2.93405
ENSG00000188529.15	2.05808	4.73348	7.90686	2.75405e-09	4.45918e-08	9.97229	5.94562
ENSG00000001460.18	-0.975334	4.26418	-4.5039	8.13338e-05	0.000252622	0.891136	-3.94044
ENSG00000001461.17	0.476768	6.67739	1.33448	0.191632	0.249853	-5.89889	1.30577
ENSG00000288982.1	-1.85581	-0.285023	-3.03804	0.00453878	0.00900631	-2.8167	-2.83807
ENSG00000117602.13	1.27713	2.08368	2.15031	0.0385898	0.0608245	-4.58137	2.06853
ENSG00000133226.18	0.501844	5.36431	1.50225	0.142065	0.192306	-5.78356	1.46814
ENSG00000169504.15	3.07928	4.88585	3.64346	0.000869628	0.00207234	-1.24831	3.32963
ENSG00000117614.10	-0.471544	4.63991	-1.64153	0.109796	0.153933	-5.53002	-1.59911
ENSG00000284602.1	1.46165	-0.621338	2.76568	0.00934693	0.0171968	-3.32569	2.5991
ENSG00000284657.1	1.74663	-2.84153	1.55729	0.128997	0.176974	-5.75492	1.51807
ENSG00000117616.18	1.43228	4.93644	3.40878	0.00174395	0.00386212	-1.85407	3.13069
ENSG00000272432.1	-1.20105	-1.41481	-2.24025	0.0315442	0.0509	-4.63262	-2.15014
ENSG00000261349.1	4.39213	-2.94357	6.707	9.52163e-08	8.05634e-07	6.88994	5.33562
ENSG00000224183.1	2.61831	-2.19404	3.1449	0.00338689	0.00695383	-2.52954	2.93025
ENSG00000183726.11	-0.257665	5.81071	-1.0592	0.297543	0.365399	-6.42128	-1.04172
ENSG00000188672.19	-0.622389	0.335966	-1.27684	0.210145	0.270759	-6.00841	-1.25317
ENSG00000204178.11	0.508066	4.99796	3.56689	0.00107731	0.00251002	-1.50159	3.26952
ENSG00000157978.12	-1.75626	3.06485	-2.39119	0.0223236	0.0373924	-4.20327	-2.28482
ENSG00000225643.1	-2.31786	-2.47857	-3.09218	0.00389552	0.00786739	-2.66968	-2.8865
ENSG00000117643.15	0.650638	5.6762	1.61653	0.114987	0.160192	-5.59581	1.57617
ENSG00000162430.18	-1.0383	4.92907	-2.7849	0.0087297	0.0161845	-3.33211	-2.62246
ENSG00000117640.18	-1.20288	5.69801	-6.45941	3.27044e-07	2.22584e-06	6.77928	-5.10716
ENSG00000127423.11	0.0497961	1.37087	0.144628	0.885904	0.90885	-6.76156	0.143488
ENSG00000182749.6	-1.46468	3.27426	-4.20936	0.00018549	0.000524935	0.178699	-3.738
ENSG00000117632.23	-1.32752	9.9113	-4.00512	0.000308881	0.000824428	-0.388583	-3.60774
ENSG00000158006.14	0.490008	2.13039	1.20881	0.234887	0.297681	-6.09921	1.18787
ENSG00000252691.1	-0.512449	-5.7272	-1.05981	0.296513	0.364276	-6.45115	-1.04394
ENSG00000158008.10	-1.24609	5.67981	-2.72678	0.00994283	0.018187	-3.51169	-2.57781
ENSG00000175087.10	1.96218	3.21627	6.93689	6.23529e-08	5.6802e-07	8.39845	5.41192
ENSG00000197245.6	-1.91617	0.665299	-4.96617	1.97032e-05	7.38826e-05	2.11009	-4.26823
ENSG00000142684.9	-3.41577	4.42629	-7.17113	2.34085e-08	2.57074e-07	9.01124	-5.58471
ENSG00000142675.18	-2.40609	0.480983	-4.54331	7.32977e-05	0.000231048	1.00391	-3.96532
ENSG00000236155.7	-2.14973	0.894557	-5.7858	1.49453e-06	8.02222e-06	4.88101	-4.81197
ENSG00000130695.16	0.561757	3.30789	1.13352	0.264767	0.330522	-6.18467	1.11519
ENSG00000142669.15	-4.08651	6.53604	-11.9865	1.59533e-13	2.26735e-11	20.3952	-7.37896
ENSG00000158062.21	-2.54459	5.07631	-8.52675	1.2019e-09	2.25305e-08	12.3885	-6.07999
ENSG00000169442.9	-3.43089	0.845723	-5.98559	1.02234e-06	5.80552e-06	4.77108	-4.88729
ENSG00000117682.17	-0.786776	4.92414	-4.76279	4.29699e-05	0.000145226	1.86068	-4.0909
ENSG00000198830.11	-0.258151	5.73259	-0.656782	0.515648	0.583604	-6.68149	-0.650068
ENSG00000117676.14	-0.761591	3.43834	-1.91484	0.0640686	0.0954357	-5.0568	-1.8517
ENSG00000117713.21	1.66319	5.1545	3.65269	0.000844564	0.00201814	-1.2723	3.33776
ENSG00000060642.12	0.125377	3.21116	0.49371	0.624728	0.68537	-6.79965	0.48916
ENSG00000204160.12	-1.28889	4.09052	-5.01711	1.96161e-05	7.36068e-05	2.22086	-4.26922
ENSG00000142751.15	-0.483126	4.41145	-2.79586	0.00850333	0.0158091	-3.38124	-2.6314
ENSG00000289554.1	3.44995	-2.8382	3.78703	0.000577195	0.00143935	-0.821676	3.44211
ENSG00000198746.13	-1.98159	4.37601	-8.07275	1.70628e-09	2.98978e-08	11.6175	-6.02355
ENSG00000090273.14	-2.79691	7.85447	-8.85951	2.85024e-10	7.18174e-09	12.842	-6.30671
ENSG00000253368.4	-1.2478	5.62074	-3.74013	0.000721986	0.00175512	-1.05357	-3.38109
ENSG00000158246.8	-0.729372	-0.407351	-1.25215	0.218941	0.280263	-6.11555	-1.22935
ENSG00000090020.11	-1.76799	5.30686	-3.61061	0.00102006	0.00239099	-1.37896	-3.28493
ENSG00000214973.3	1.19974	-1.80264	1.42488	0.163075	0.217031	-5.85857	1.3948
ENSG00000142784.16	-0.0444168	5.48725	-0.123144	0.902753	0.922827	-6.79324	-0.122184
ENSG00000243659.1	0.0183453	-1.5341	0.0296188	0.976552	0.982829	-6.95496	0.0293924
ENSG00000186501.15	-2.47802	5.75126	-8.89373	1.85172e-10	5.09048e-09	12.5067	-6.37316
ENSG00000241547.1	2.66118	-3.88355	3.00415	0.00490348	0.00965055	-2.85763	2.81331
ENSG00000142733.17	-0.703369	2.89557	-1.97114	0.0567158	0.0856479	-5.02955	-1.90549
ENSG00000181773.7	-2.26119	2.02745	-4.26227	0.000152285	0.000440001	0.283661	-3.78731
ENSG00000158195.11	0.604114	4.30862	1.13548	0.264178	0.329938	-6.1609	1.11657
ENSG00000237429.1	0.698365	-2.58381	0.966328	0.341356	0.41068	-6.52954	0.95149
ENSG00000126705.15	0.0473018	4.79777	0.0793709	0.937217	0.950683	-6.80499	0.0787676
ENSG00000000938.13	-0.338846	1.50779	-0.930358	0.358952	0.429058	-6.33969	-0.917363
ENSG00000235912.1	-2.10763	2.67346	-6.18826	7.4764e-07	4.46756e-06	5.66059	-4.94856
ENSG00000126709.16	-1.79822	5.72946	-3.9358	0.000426551	0.00109976	-0.567042	-3.52309
ENSG00000009780.16	1.15535	3.16091	4.34888	0.000119394	0.000355161	0.537804	3.84737
ENSG00000117758.14	0.459471	6.61017	2.01789	0.0519742	0.0792828	-4.86037	1.94335
ENSG00000269971.1	3.05135	-3.80459	3.56353	0.00108371	0.00252306	-1.49147	3.26784
ENSG00000270031.1	1.0267	-3.96956	0.956578	0.345495	0.415003	-6.457	0.943363
ENSG00000117751.18	0.155176	4.94353	0.584688	0.562567	0.627914	-6.66918	0.579033
ENSG00000252947.1	3.46251	-3.43794	6.82974	6.44256e-08	5.82994e-07	8.09255	5.40606
ENSG00000130775.16	-1.37752	3.03311	-2.49722	0.0174181	0.0299317	-4.01351	-2.37776
ENSG00000117748.10	-0.922234	5.56597	-3.50482	0.00135149	0.00307374	-1.64064	-3.20482
ENSG00000158156.9	-0.590395	2.06174	-1.66969	0.104164	0.14688	-5.44308	-1.62499
ENSG00000158161.16	0.797531	3.69271	3.09348	0.00390661	0.00788831	-2.62321	2.88561
ENSG00000240750.3	0.897644	-4.8905	0.930583	0.358586	0.428644	-6.48713	0.918062
ENSG00000228589.3	-0.487259	1.9079	-0.819778	0.419883	0.490089	-6.65934	-0.806625
ENSG00000169403.12	0.555574	0.937743	1.04048	0.305809	0.374195	-6.18687	1.02405
ENSG00000126698.11	-1.35066	6.83026	-4.89054	2.4864e-05	9.02917e-05	1.90974	-4.21603
ENSG00000130770.18	-1.85762	7.35259	-5.34294	7.16186e-06	3.05662e-05	3.07848	-4.48882
ENSG00000130766.5	-0.960977	3.74559	-2.44379	0.019999	0.0338848	-4.0562	-2.32637
ENSG00000130772.14	-0.863315	3.11534	-3.13106	0.00353873	0.00722872	-2.5876	-2.9166
ENSG00000204138.13	0.99226	2.77476	2.60442	0.0135621	0.0239724	-3.68953	2.46866
ENSG00000180198.17	-0.494188	2.26627	-2.34577	0.0248001	0.0411035	-4.40136	-2.2445
ENSG00000242125.3	-0.58047	2.9349	-1.98884	0.0547798	0.0830559	-4.93501	-1.92062
ENSG00000200087.1	6.85198	1.62116	11.5109	1.96751e-13	2.69079e-11	20.2038	7.35099
ENSG00000180098.9	-1.07417	3.92948	-3.54315	0.0012457	0.00285315	-1.54195	-3.2282
ENSG00000197989.15	-1.99168	2.67688	-4.90022	2.19398e-05	8.11491e-05	1.94754	-4.24418
ENSG00000221539.1	-1.4554	-2.70699	-1.98362	0.0557153	0.0843038	-4.91537	-1.91326
ENSG00000120656.14	-0.0402141	3.67868	-0.11372	0.910132	0.92871	-6.81177	-0.112872
ENSG00000229388.1	0.799731	-1.52276	0.947883	0.349728	0.419415	-6.42553	0.935118
ENSG00000162419.13	0.508516	2.99041	2.35604	0.0242906	0.0403328	-4.29465	2.2525
ENSG00000198492.16	1.13878	5.35482	4.29748	0.000140985	0.00041123	0.367672	3.80643
ENSG00000116329.12	0.533996	3.85196	0.827185	0.413781	0.484162	-6.50348	0.817258
ENSG00000159023.22	2.32067	3.60559	8.87299	1.92167e-10	5.24299e-09	12.9896	6.36747
ENSG00000253304.2	-0.426476	1.79721	-1.02656	0.311867	0.380515	-6.30125	-1.01131
ENSG00000116350.18	-0.00941834	5.87796	-0.0309381	0.975497	0.981909	-6.91506	-0.0307145
ENSG00000116353.16	-1.85111	5.34409	-7.77835	4.56274e-09	6.7282e-08	9.30821	-5.86238
ENSG00000060656.20	-0.0591471	4.71967	-0.137525	0.891457	0.913124	-6.79432	-0.13646
ENSG00000186056.10	0.114296	-0.223569	0.13953	0.889845	0.911775	-6.89591	0.1385
ENSG00000162511.8	-1.3744	4.41881	-2.7937	0.00861671	0.0159927	-3.39933	-2.6269
ENSG00000162512.16	-0.608006	7.09509	-1.41383	0.167115	0.221838	-5.80078	-1.38153
ENSG00000134644.16	1.06029	6.20199	3.10519	0.00378669	0.00766966	-2.64831	2.89541
ENSG00000084628.10	-2.18721	3.20378	-6.00389	1.30602e-06	7.19156e-06	4.75361	-4.83884
ENSG00000060688.13	-0.210696	4.53439	-0.67726	0.502824	0.571498	-6.68691	-0.670053
ENSG00000229447.2	2.81458	-4.24363	3.97003	0.000347189	0.000915551	-0.398703	3.57728
ENSG00000121766.16	-1.27929	6.2504	-4.90424	2.64559e-05	9.52141e-05	1.93524	-4.20201
ENSG00000229044.1	-1.30778	-0.240901	-2.2563	0.0307817	0.0498472	-4.54416	-2.15988
ENSG00000121769.8	-2.12247	7.07186	-5.51448	4.66445e-06	2.12326e-05	3.51923	-4.57934
ENSG00000142910.16	-0.448656	3.18641	-1.0757	0.289458	0.356737	-6.28491	-1.05931
ENSG00000121764.12	0.274171	-0.153319	0.400389	0.691429	0.744644	-6.71339	0.396917
ENSG00000162517.13	-1.83823	6.72501	-7.7358	5.63712e-09	7.99081e-08	9.16846	-5.82718
ENSG00000084636.18	-1.36098	6.16363	-3.40251	0.00171871	0.00381321	-1.90237	-3.13497
ENSG00000121753.13	-1.3099	7.8076	-2.59801	0.0138318	0.0243796	-3.73488	-2.4616
ENSG00000266580.1	0.403268	-4.95929	0.611669	0.544742	0.611439	-6.66458	0.605658
ENSG00000269967.1	3.02444	-4.20257	2.89728	0.00646136	0.012346	-3.119	2.7234
ENSG00000184007.22	0.112008	7.25199	0.286455	0.776257	0.818291	-6.8776	0.2842
ENSG00000121774.18	0.0484299	6.45439	0.181207	0.857269	0.88463	-6.89804	0.179852
ENSG00000121775.18	-2.14897	3.72172	-10.3734	6.93406e-12	4.01014e-10	16.3369	-6.85901
ENSG00000266203.1	0.199757	-5.26757	0.285601	0.776872	0.818741	-6.96125	0.283398
ENSG00000025800.14	1.93887	5.73042	4.90969	2.16868e-05	8.0337e-05	1.99814	4.24678
ENSG00000084652.16	-0.198685	5.00611	-0.714542	0.480073	0.549142	-6.52737	-0.706185
ENSG00000160050.16	-2.03184	3.80922	-5.22453	8.95584e-06	3.70731e-05	2.89927	-4.44096
ENSG00000224066.1	-0.275435	-0.440108	-0.549138	0.586449	0.649915	-6.76603	-0.543988
ENSG00000160051.12	-0.932548	2.44491	-3.17345	0.00315661	0.0065301	-2.45627	-2.95206
ENSG00000160055.20	-1.42991	3.40703	-5.0929	1.82504e-05	6.90903e-05	2.42488	-4.28529
ENSG00000084623.12	-0.829742	6.87246	-3.16722	0.00340518	0.00698808	-2.43704	-2.92858
ENSG00000220785.8	-0.612883	1.45745	-1.37344	0.178491	0.234845	-5.89361	-1.34542
ENSG00000183615.6	-2.88531	-1.82006	-5.48429	3.7418e-06	1.75394e-05	3.51271	-4.62523
ENSG00000116478.12	-0.264379	3.50078	-0.6714	0.506541	0.575051	-6.57473	-0.664233
ENSG00000175130.7	-2.31165	7.73438	-3.95634	0.000375488	0.000982314	-0.483094	-3.55674
ENSG00000225828.2	-3.06581	1.21507	-5.02283	1.79564e-05	6.80766e-05	2.33035	-4.28889
ENSG00000160058.19	-0.222213	6.23348	-0.947476	0.349915	0.419593	-6.43516	-0.934754
ENSG00000160062.15	1.10817	1.74054	3.54754	0.00117041	0.00269974	-1.47557	3.246
ENSG00000176261.16	-1.14992	4.28683	-3.57703	0.00127348	0.00291125	-1.4472	-3.22189
ENSG00000162521.19	1.0797	6.66041	5.49837	5.82399e-06	2.5598e-05	4.00722	4.53268
ENSG00000162520.15	1.16533	2.16863	4.70094	4.50063e-05	0.000150865	1.45852	4.08015
ENSG00000162522.11	-0.734254	4.33918	-1.53865	0.132987	0.181772	-5.68957	-1.50243
ENSG00000134684.13	-1.1727	7.69814	-4.39499	0.00010422	0.000314846	0.613637	-3.88055
ENSG00000116497.18	0.9389	3.35593	2.50757	0.0172456	0.0296705	-3.87815	2.38143
ENSG00000160097.20	-0.141776	5.00049	-0.40544	0.687769	0.741254	-6.7208	-0.401885
ENSG00000121905.10	-1.58542	7.9953	-3.99437	0.000330375	0.000875244	-0.420085	-3.59024
ENSG00000121900.19	-2.96353	4.93581	-8.21435	1.14022e-09	2.16731e-08	12.0177	-6.08843
ENSG00000116514.17	0.287869	5.05747	0.907963	0.370284	0.440574	-6.41186	0.895942
ENSG00000004455.18	-0.815167	5.14686	-2.23285	0.0321767	0.0518053	-4.49741	-2.14221
ENSG00000142920.17	-1.62766	5.36451	-7.12092	3.79409e-08	3.82133e-07	7.64188	-5.50018
ENSG00000278997.1	0.866831	-2.54018	0.977593	0.335025	0.404235	-6.40313	0.964041
ENSG00000116525.14	0.0823955	3.084	0.187824	0.852106	0.880236	-6.82842	0.186431
ENSG00000160094.15	-1.03907	4.45141	-4.01433	0.000371061	0.0009719	-0.350207	-3.55985
ENSG00000270115.1	-0.278439	-4.09662	-0.276546	0.783813	0.824378	-6.76938	-0.274353
ENSG00000134686.20	-1.70956	5.95871	-5.57614	3.505e-06	1.65732e-05	3.68665	-4.63876
ENSG00000284154.1	1.0604	-5.06409	1.38358	0.175275	0.231159	-6.04408	1.35545
ENSG00000222112.1	2.25405	-4.34146	2.84549	0.00737367	0.01391	-3.24895	2.67948
ENSG00000121903.15	2.36864	2.12893	6.02265	1.04321e-06	5.90193e-06	4.91888	4.88331
ENSG00000121904.19	2.80294	3.52962	5.59766	2.6446e-06	1.29988e-05	4.45304	4.69665
ENSG00000163866.9	-1.72166	6.10429	-5.91783	1.23367e-06	6.83645e-06	4.96354	-4.85015
ENSG00000189280.3	-2.12949	0.494872	-5.87383	3.25417e-06	1.55316e-05	4.98722	-4.65409
ENSG00000187513.9	-1.46868	1.21931	-3.12741	0.00355379	0.00725607	-2.56026	-2.91527
ENSG00000116544.12	-0.46685	5.70217	-0.914884	0.366551	0.43682	-6.44119	-0.902952
ENSG00000163867.17	1.1155	2.83261	4.16247	0.000199203	0.000558925	0.060568	3.72003
ENSG00000197056.11	3.69476	0.460311	6.56545	2.03887e-07	1.50749e-06	6.51912	5.19576
ENSG00000116560.12	-0.0840185	7.24617	-0.448985	0.656235	0.71364	-6.75625	-0.445118
ENSG00000146463.12	2.57769	5.5476	11.9986	6.14553e-14	1.06908e-11	21.7329	7.50494
ENSG00000201542.1	-0.0278538	-5.33882	-0.0378054	0.970084	0.977547	-6.99086	-0.0375024
ENSG00000229994.1	2.20371	-2.22529	2.20592	0.0342721	0.0548297	-4.6177	2.11686
ENSG00000142687.18	-0.784441	6.5071	-2.62394	0.0131216	0.0232788	-3.66551	-2.48045
ENSG00000020129.16	-0.832835	10.0832	-2.05483	0.0487901	0.0748671	-4.75311	-1.97042
ENSG00000116819.9	-1.53467	0.94112	-2.89197	0.00664372	0.0126637	-3.07943	-2.71419
ENSG00000126067.12	-1.54966	6.54228	-7.77373	4.29354e-09	6.4123e-08	9.38884	-5.87247
ENSG00000142686.8	-0.991121	7.90685	-3.52891	0.00124035	0.00284239	-1.58436	-3.22943
ENSG00000092853.14	1.15008	1.95863	2.81892	0.00811383	0.015159	-3.21836	2.6473
ENSG00000134698.11	2.32625	3.38254	7.02761	5.86212e-08	5.39906e-07	7.44145	5.42296
ENSG00000092847.13	0.910995	5.38258	2.40331	0.0220532	0.0369849	-4.12224	2.28945
ENSG00000126070.20	3.0434	3.74965	6.58533	1.5762e-07	1.21541e-06	6.44084	5.24343
ENSG00000092850.12	-1.7971	-0.277022	-4.15175	0.000218838	0.00060689	0.000840351	-3.69622
ENSG00000116863.11	-1.68692	4.85122	-7.18785	6.42442e-08	5.81837e-07	8.86186	-5.40657
ENSG00000171812.13	0.636355	0.181901	1.24731	0.220702	0.282155	-6.04449	1.22466
ENSG00000054116.12	-1.29288	5.98761	-5.45247	5.20053e-06	2.32926e-05	3.36075	-4.55653
ENSG00000116871.16	-1.08639	8.14967	-4.86298	4.59531e-05	0.000153612	1.82854	-4.07531
ENSG00000054118.15	0.77152	6.7758	4.01827	0.000315956	0.000840856	-0.360261	3.60185
ENSG00000214193.11	-0.113172	3.05975	-0.284823	0.777467	0.81913	-6.8475	-0.282621
ENSG00000142694.7	-3.2651	1.23271	-5.05878	1.35307e-05	5.31766e-05	2.69084	-4.35134
ENSG00000196182.11	-0.906005	4.23353	-2.7351	0.00983371	0.0180101	-3.44753	-2.58162
ENSG00000181817.6	-2.84128	4.7085	-12.0742	7.52584e-14	1.25884e-11	18.3385	-7.47836
ENSG00000116885.18	-1.04011	4.63454	-3.4247	0.00171969	0.00381462	-1.82844	-3.1348
ENSG00000201448.1	3.67282	-1.83628	5.40513	5.35232e-06	2.3879e-05	3.84177	4.55048
ENSG00000116898.12	-2.02483	5.65102	-5.78797	1.7348e-06	9.11987e-06	4.26284	-4.78209
ENSG00000119535.18	0.237791	1.79798	0.580931	0.565085	0.630175	-6.64826	0.575305
ENSG00000163873.10	0.901325	4.47393	1.44382	0.158182	0.211489	-5.7727	1.41121
ENSG00000284650.1	-0.6383	-1.72473	-0.872325	0.388994	0.459261	-6.62791	-0.861443
ENSG00000223944.2	-0.240302	0.356516	-0.508665	0.614628	0.67579	-6.62443	-0.503478
ENSG00000233621.3	-1.43624	0.599783	-2.52593	0.017075	0.0294213	-3.85924	-2.38509
ENSG00000163875.16	0.13883	6.21616	0.563442	0.576834	0.641206	-6.66566	0.558015
ENSG00000263675.1	2.40761	-4.42933	3.62435	0.000960177	0.00226601	-1.33244	3.30194
ENSG00000163877.11	0.660044	3.5905	3.30379	0.00221356	0.00476526	-2.13619	3.05997
ENSG00000163879.11	-0.555143	3.07727	-1.59874	0.119729	0.165881	-5.54373	-1.55591
ENSG00000134697.13	-0.379273	4.74031	-1.76001	0.0879397	0.126279	-5.29364	-1.70637
ENSG00000116922.15	2.24167	3.4267	3.8458	0.000488169	0.00124197	-0.643831	3.48717
ENSG00000134690.11	-0.581723	-0.243992	-1.77421	0.0847554	0.122207	-5.45756	-1.72374
ENSG00000183317.17	-0.820788	4.58642	-1.83714	0.0749372	0.109614	-5.20259	-1.78085
ENSG00000200421.1	-1.45521	-5.44994	-1.80873	0.0791453	0.115041	-5.31035	-1.75567
ENSG00000185090.15	-0.299441	4.69712	-1.18872	0.243894	0.307609	-6.05407	-1.16531
ENSG00000196449.4	-0.0537471	3.25595	-0.21382	0.831949	0.86422	-6.80803	-0.212203
ENSG00000197982.14	-3.02654	6.45737	-6.83978	6.25279e-08	5.68899e-07	8.05883	-5.41142
ENSG00000188786.10	0.803493	3.05205	2.15673	0.0386265	0.0608735	-4.55657	2.06814
ENSG00000204084.13	0.881507	3.76047	2.63489	0.0126138	0.0224789	-3.64582	2.49449
ENSG00000183431.12	-0.750632	5.98935	-3.2961	0.0022814	0.00489482	-2.16632	-3.05092
ENSG00000212541.1	-1.36588	-5.24587	-1.87365	0.0698248	0.102959	-5.2622	-1.81305
ENSG00000183386.10	-2.38253	2.87907	-9.7493	2.18056e-11	9.48327e-10	14.3051	-6.69339
ENSG00000183520.12	-0.117334	4.48529	-0.446038	0.658684	0.715586	-6.69704	-0.441731
ENSG00000185668.8	-0.913283	2.63189	-1.8757	0.0691807	0.102141	-5.14636	-1.81724
ENSG00000224592.5	-0.77979	0.743484	-1.54128	0.132336	0.180973	-5.66956	-1.50495
ENSG00000116954.8	-0.496688	3.42912	-1.5829	0.122467	0.169265	-5.77696	-1.5445
ENSG00000228436.4	-1.76141	1.49904	-6.04141	6.95491e-07	4.20096e-06	5.02026	-4.96262
ENSG00000214114.9	-0.359454	0.150183	-0.836665	0.408816	0.479177	-6.55084	-0.82598
ENSG00000158315.11	-0.14211	1.04933	-0.159748	0.874075	0.899005	-6.90795	-0.158484
ENSG00000174574.16	1.52064	5.19691	3.46709	0.00141518	0.00320019	-1.72313	3.19154
ENSG00000168653.11	-2.58545	8.10011	-5.04207	1.56991e-05	6.06247e-05	2.31499	-4.31864
ENSG00000127603.32	2.47544	7.9092	8.2865	9.56645e-10	1.88256e-08	10.6574	6.11648
ENSG00000183682.8	-0.503681	2.27029	-1.36021	0.183544	0.240591	-5.81861	-1.32992
ENSG00000237624.1	-0.283955	-1.13588	-0.51682	0.608596	0.670275	-6.70375	-0.512079
ENSG00000243970.4	-1.15563	2.79477	-2.40944	0.0216058	0.0363075	-4.11703	-2.29723
ENSG00000090621.15	0.114443	5.11976	0.49275	0.62533	0.685948	-6.79191	0.48831
ENSG00000163909.8	-0.039368	0.970453	-0.0767584	0.939287	0.952249	-6.76483	-0.0761662
ENSG00000116981.4	1.04268	3.58654	2.38637	0.0231878	0.0386612	-4.12083	2.27033
ENSG00000116983.13	0.0230398	7.68643	0.0528347	0.958165	0.967598	-6.88179	0.0524565
ENSG00000084072.17	-1.72613	5.46925	-6.05531	6.78148e-07	4.11564e-06	5.15534	-4.96752
ENSG00000116985.12	0.282295	1.25466	0.71785	0.477669	0.546824	-6.54422	0.710056
ENSG00000198754.5	-2.28689	0.336314	-4.0976	0.000245692	0.000673886	-0.168808	-3.66671
ENSG00000043514.17	0.449271	3.68562	1.97302	0.0567017	0.0856373	-4.96951	1.9056
ENSG00000202222.1	1.45544	-4.63824	1.80419	0.0799846	0.116036	-5.33663	1.75078
ENSG00000116990.11	0.594382	0.259663	1.29302	0.204667	0.264516	-6.06445	1.26837
ENSG00000168389.18	-1.23101	4.06318	-3.61117	0.0010286	0.00240661	-1.36538	-3.28259
ENSG00000228477.1	1.95195	-3.11454	1.86402	0.0712571	0.104808	-5.1182	1.80384
ENSG00000131236.18	0.482586	7.10349	1.69214	0.0995782	0.14122	-5.46542	1.6469
ENSG00000131238.18	-0.0919986	7.332	-0.332948	0.741245	0.788378	-6.76512	-0.330205
ENSG00000117000.9	4.2872	3.84581	11.5836	1.82665e-13	2.52996e-11	20.1891	7.36091
ENSG00000207508.1	-0.159658	-4.95099	-0.174255	0.86275	0.889334	-6.78787	-0.172875
ENSG00000259943.1	1.4081	2.91511	2.72827	0.0101392	0.0185088	-3.50102	2.57105
ENSG00000084073.10	1.84169	4.5947	6.37019	2.59411e-07	1.83862e-06	6.13307	5.15078
ENSG00000049089.15	-1.33356	5.58133	-2.22787	0.0324488	0.0521854	-4.55219	-2.13884
ENSG00000084070.12	-1.25798	7.56213	-4.58893	6.44589e-05	0.00020606	1.11302	-3.99586
ENSG00000187801.15	3.10333	1.82762	9.72973	1.7838e-11	8.06418e-10	16.1606	6.72271
ENSG00000260920.2	0.496838	1.66248	1.39162	0.172853	0.228381	-5.87618	1.36309
ENSG00000279667.1	1.51788	-2.49395	2.35796	0.0244374	0.040558	-4.30937	2.25018
ENSG00000187815.10	1.26283	1.53151	2.60272	0.0134861	0.0238575	-3.76302	2.47067
ENSG00000238287.1	-2.02699	-1.77827	-2.98089	0.00523481	0.0102274	-2.91366	-2.79222
ENSG00000164002.12	0.872747	2.60628	3.28396	0.00261675	0.00553299	-2.11964	3.0095
ENSG00000117010.17	1.34299	1.48379	3.86228	0.000492324	0.00125109	-0.617497	3.4849
ENSG00000286838.1	0.451943	-2.82384	0.492476	0.625621	0.686211	-6.70014	0.4879
ENSG00000117016.10	0.659159	7.97897	1.16987	0.250083	0.314393	-6.1631	1.15015
ENSG00000287743.1	0.058353	-0.309952	0.0890742	0.929546	0.944752	-6.8915	0.0884164
ENSG00000272145.1	3.52352	-0.630819	4.86313	2.44533e-05	8.8934e-05	2.03768	4.21979
ENSG00000066136.21	-1.23527	5.43908	-5.4773	4.17739e-06	1.93436e-05	3.45642	-4.60236
ENSG00000198974.3	0.418163	-5.41722	0.736699	0.466815	0.535894	-6.72191	0.727671
ENSG00000207962.1	0.354664	-5.35447	0.586222	0.561538	0.627055	-6.73098	0.580559
ENSG00000117013.17	-0.397729	2.36736	-0.800652	0.429528	0.49947	-6.65796	-0.789999
ENSG00000179862.7	-4.10629	3.77582	-7.98689	1.01174e-08	1.28807e-07	11.2769	-5.72875
ENSG00000171793.17	0.0197538	4.34819	0.0867859	0.93134	0.945978	-6.89565	0.0861588
ENSG00000010803.17	0.604435	4.18887	2.02135	0.051638	0.0788255	-5.00292	1.94614
ENSG00000204060.8	-3.42031	0.655412	-7.23856	2.06537e-08	2.3215e-07	8.06356	-5.60643
ENSG00000127124.16	0.942289	3.20691	2.07593	0.0453954	0.0702828	-4.77455	2.00097
ENSG00000198815.9	0.376465	5.64237	1.43599	0.159919	0.213509	-5.86839	1.40535
ENSG00000177181.15	0.743787	5.43481	2.16628	0.0373771	0.0591876	-4.61648	2.08162
ENSG00000066185.13	-0.306915	1.43562	-0.869276	0.390863	0.461117	-6.53157	-0.858053
ENSG00000127125.9	-0.596499	4.79006	-2.07692	0.0462396	0.0714069	-4.73211	-1.9932
ENSG00000186409.19	1.32432	3.74971	4.63738	5.16706e-05	0.000170162	1.29573	4.04794
ENSG00000236876.3	-1.86273	0.324976	-3.39689	0.00190658	0.00418093	-1.96863	-3.10441
ENSG00000200254.1	0.147268	-5.46006	0.234424	0.816103	0.850972	-6.93566	0.23256
ENSG00000171960.12	-1.78904	4.59326	-5.57749	3.12675e-06	1.5019e-05	3.72065	-4.66231
ENSG00000234917.2	-2.5167	-0.0759824	-4.26846	0.000188616	0.000532586	0.309912	-3.7338
ENSG00000065978.19	0.438508	6.16379	0.812259	0.422277	0.492355	-6.59226	0.802476
ENSG00000117385.16	-0.533001	2.8016	-1.92649	0.0623533	0.0931168	-5.04875	-1.86377
ENSG00000164008.17	-0.21382	2.59379	-0.782045	0.43963	0.509147	-6.61895	-0.772818
ENSG00000177868.12	-1.49648	4.06439	-4.84933	2.56025e-05	9.2618e-05	1.81985	-4.20942
ENSG00000164010.15	0.25	2.4655	0.95335	0.347531	0.417116	-6.51239	0.939389
ENSG00000164011.18	-1.57291	2.67179	-5.84623	1.24478e-06	6.89273e-06	4.49825	-4.84837
ENSG00000225099.1	1.18564	2.49819	1.63287	0.111512	0.156118	-5.55831	1.59144
ENSG00000117394.24	0.473309	6.1604	1.57501	0.124684	0.171936	-5.73666	1.53541
ENSG00000284138.1	3.14803	-4.16779	3.11656	0.00365108	0.00743239	-2.59263	2.90683
ENSG00000227533.7	-0.95396	0.804954	-2.63966	0.0126742	0.0225735	-3.61203	-2.4928
ENSG00000117395.13	-0.724966	6.60017	-2.24045	0.0322554	0.0519167	-4.43727	-2.14123
ENSG00000243710.8	-0.0212915	1.44904	-0.062912	0.950217	0.961031	-6.79835	-0.0624342
ENSG00000179178.11	-2.98841	3.68357	-3.8798	0.000445172	0.00114248	-0.731366	-3.51175
ENSG00000066056.14	-0.238879	3.65252	-0.725085	0.473243	0.542328	-6.59299	-0.717212
ENSG00000117400.18	-0.916022	0.620664	-1.57598	0.124055	0.171177	-5.80415	-1.53797
ENSG00000117399.14	-1.50364	-0.0634939	-2.55374	0.0155212	0.0269942	-3.79701	-2.41998
ENSG00000066322.15	-2.0129	4.80623	-2.53209	0.0169721	0.0292694	-4.01407	-2.38731
ENSG00000288772.1	2.75192	-2.93221	2.70422	0.0105883	0.0192349	-3.54864	2.556
ENSG00000159479.17	-0.726087	5.01872	-3.15699	0.00347098	0.00710768	-2.46984	-2.92262
ENSG00000198198.17	0.751627	4.71196	1.81832	0.0777112	0.113206	-5.23957	1.76412
ENSG00000178922.18	-1.9543	4.22643	-5.4397	4.29707e-06	1.98302e-05	3.43211	-4.59647
ENSG00000142949.17	0.627549	6.74014	1.42314	0.164228	0.218418	-5.79952	1.39099
ENSG00000066135.13	-0.103734	4.28989	-0.417335	0.679191	0.733608	-6.70081	-0.413567
ENSG00000283414.1	0.986812	-5.22595	1.18484	0.244094	0.307789	-6.1828	1.16482
ENSG00000233674.2	0.379432	-5.02884	0.52519	0.602778	0.664709	-6.74662	0.52041
ENSG00000237950.3	-0.44458	-0.605208	-0.685628	0.497522	0.566271	-6.58526	-0.678395
ENSG00000288573.2	-1.06849	-1.02895	-2.09189	0.0445352	0.0690937	-4.88886	-2.00902
ENSG00000117408.11	-1.22356	6.55809	-3.15143	0.00344045	0.0070518	-2.49161	-2.92537
ENSG00000132768.14	-0.35561	4.07453	-1.94114	0.0603526	0.0905081	-5.19008	-1.87821
ENSG00000117410.14	-2.60879	7.91176	-6.33118	2.91288e-07	2.0243e-06	5.89857	-5.129
ENSG00000117411.18	-1.75654	5.90876	-5.43595	4.3794e-06	2.0146e-05	3.39021	-4.59251
ENSG00000159214.13	-1.98657	4.28261	-5.84363	1.87237e-06	9.67784e-06	4.86646	-4.76673
ENSG00000196517.13	-0.720418	3.82295	-1.68172	0.101918	0.144134	-5.44167	-1.63562
ENSG00000178028.14	-2.43437	6.03478	-8.6322	3.51989e-10	8.54242e-09	13.1931	-6.27396
ENSG00000117419.16	-2.08167	7.2759	-6.16011	5.62417e-07	3.51834e-06	5.60797	-5.0037
ENSG00000233602.1	3.05472	-3.6425	3.74593	0.000648659	0.00159777	-0.996955	3.41041
ENSG00000187147.18	-1.36188	7.47924	-6.64339	2.71001e-07	1.9071e-06	6.38968	-5.14257
ENSG00000263381.1	0.018167	-5.35312	0.024242	0.980798	0.986012	-6.87846	0.0240688
ENSG00000126106.14	-1.76778	3.68987	-6.4887	1.79109e-07	1.35468e-06	6.20199	-5.21981
ENSG00000198520.12	-1.09486	1.49428	-3.04912	0.00436018	0.00869199	-2.75803	-2.85086
ENSG00000199377.1	2.60196	-4.48119	2.54622	0.0157607	0.0273604	-3.92926	2.41441
ENSG00000200169.1	2.43893	-3.77741	3.26699	0.00248946	0.00529266	-2.19653	3.02462
ENSG00000225721.5	1.22984	-1.49679	1.49361	0.144608	0.195456	-5.7045	1.45884
ENSG00000142937.12	-1.71166	8.17786	-3.67492	0.000912029	0.00216295	-1.21065	-3.31635
ENSG00000200913.1	1.27985	-4.11921	1.6742	0.103055	0.145572	-5.48159	1.63022
ENSG00000142959.5	-1.87059	0.1985	-4.04456	0.000294356	0.000789342	-0.295149	-3.62022
ENSG00000173846.13	-0.831238	2.62336	-2.97244	0.00563675	0.0109205	-2.8596	-2.7682
ENSG00000222009.9	0.387467	0.20967	0.773378	0.444554	0.514172	-6.52105	0.764526
ENSG00000117425.14	-0.323493	2.25154	-0.74478	0.462525	0.531839	-6.70682	-0.734695
ENSG00000226499.1	-3.25764	-3.2835	-3.29806	0.00241725	0.00515629	-2.21832	-3.03351
ENSG00000070785.17	-1.23178	5.05413	-4.51991	8.74967e-05	0.000269722	0.931925	-3.92288
ENSG00000126107.15	-1.71215	4.90584	-6.10184	8.40401e-07	4.90855e-06	5.02059	-4.92574
ENSG00000126088.14	-1.7299	6.60405	-6.0226	7.30466e-07	4.37937e-06	4.99555	-4.95308
ENSG00000162415.7	1.94651	2.69182	7.13805	2.58098e-08	2.78944e-07	9.00294	5.56772
ENSG00000281912.1	-0.851732	-0.395297	-1.84812	0.0730748	0.107235	-5.35037	-1.79236
ENSG00000186603.7	1.00813	0.471621	1.808	0.0799449	0.115994	-5.17419	1.75101
ENSG00000132773.12	-1.02021	2.91821	-5.26632	9.25931e-06	3.81477e-05	3.1302	-4.43378
ENSG00000070759.17	0.475232	1.8872	0.625047	0.536116	0.603252	-6.69171	0.618697
ENSG00000280670.3	0.052089	1.55195	0.120466	0.904929	0.924587	-6.68409	0.119437
ENSG00000132763.15	-0.40194	3.47351	-1.49114	0.145197	0.196118	-5.72145	-1.45671
ENSG00000117450.15	-1.39887	8.09633	-3.72543	0.000702125	0.00171259	-1.10489	-3.38875
ENSG00000117448.14	-1.10044	5.73933	-4.26719	0.000170736	0.000486587	0.28147	-3.75879
ENSG00000281133.1	1.20658	-4.01245	1.52171	0.137097	0.186591	-5.73328	1.48669
ENSG00000280836.1	-0.441138	-4.49559	-0.512096	0.61181	0.673269	-6.86574	-0.507492
ENSG00000289407.1	-0.37111	-1.00553	-0.800852	0.429103	0.499056	-6.63026	-0.790727
ENSG00000132780.17	-1.04974	5.65008	-3.36272	0.00188959	0.0041479	-2.01192	-3.10706
ENSG00000159592.11	1.29863	5.32198	3.46127	0.00143808	0.00324659	-1.74372	3.1869
ENSG00000225447.1	3.42143	-4.08253	4.0133	0.000342939	0.000905879	-0.2238	3.5805
ENSG00000234329.1	3.04372	-3.06697	4.22386	0.000163996	0.000469655	0.272017	3.76886
ENSG00000159596.7	0.0904653	3.27559	0.324061	0.747843	0.793958	-6.78301	0.321484
ENSG00000197429.11	1.78139	2.44355	6.04836	7.14494e-07	4.30021e-06	5.13938	4.95738
ENSG00000230896.1	-1.09155	-0.316026	-2.05478	0.0474588	0.0730685	-4.84516	-1.98218
ENSG00000086015.23	-0.376412	5.17679	-1.25843	0.217563	0.278896	-5.99237	-1.23303
ENSG00000117461.15	-0.338839	4.57259	-0.96949	0.339028	0.408317	-6.37771	-0.956087
ENSG00000117472.10	-1.63409	0.617655	-3.70775	0.000723739	0.00175919	-1.15243	-3.38042
ENSG00000085998.15	-1.3696	6.47022	-5.89077	1.35581e-06	7.41502e-06	4.5069	-4.83139
ENSG00000171357.6	-0.25631	3.1578	-0.752847	0.4568	0.526063	-6.53888	-0.744126
ENSG00000132128.18	-0.554319	5.96801	-2.93234	0.00642945	0.0122919	-2.95591	-2.72504
ENSG00000173660.12	-1.10314	7.66047	-3.33074	0.00225257	0.00484106	-2.04459	-3.05474
ENSG00000117481.11	0.286777	3.86672	1.50994	0.141092	0.191193	-5.64716	1.47174
ENSG00000117480.16	-1.94156	5.84383	-5.33059	5.9965e-06	2.62467e-05	3.12287	-4.52651
ENSG00000282881.2	-3.54641	0.0851934	-4.60059	5.35757e-05	0.0001754	1.30733	-4.03945
ENSG00000162456.10	-1.83149	1.17551	-4.63728	4.80199e-05	0.000159614	1.47636	-4.06506
ENSG00000079277.22	0.132082	3.94493	0.600301	0.553379	0.619407	-6.58948	0.592704
ENSG00000142961.16	0.0780251	2.51293	0.262582	0.794584	0.833691	-6.71461	0.260362
ENSG00000123472.13	-0.0129714	6.86956	-0.0674168	0.946683	0.958094	-6.77996	-0.0668731
ENSG00000159658.15	1.41915	5.72662	3.77302	0.000601692	0.00149307	-0.975204	3.43085
ENSG00000186377.8	0.976279	3.95616	2.24382	0.0315924	0.0509741	-4.4405	2.14953
ENSG00000186160.5	3.72275	-0.476032	5.77358	1.55095e-06	8.29245e-06	4.99934	4.80456
ENSG00000225506.2	0.59227	-2.00022	0.753167	0.456416	0.525732	-6.55286	0.744761
ENSG00000224805.2	-0.860056	-0.907771	-1.28772	0.206419	0.266545	-5.97341	-1.26347
ENSG00000162367.12	0.32996	1.32659	0.788487	0.436493	0.506243	-6.43502	0.778128
ENSG00000123473.17	3.32128	0.876015	5.9316	9.63429e-07	5.51455e-06	5.45784	4.89896
ENSG00000162368.14	1.62132	6.10698	5.25365	8.63967e-06	3.59422e-05	2.8624	4.44869
ENSG00000132122.12	2.4976	2.63171	5.70417	2.26078e-06	1.13719e-05	4.17583	4.7286
ENSG00000224986.2	3.72755	-2.34353	4.84389	2.58544e-05	9.33895e-05	2.18459	4.20721
ENSG00000235105.1	3.16921	-0.785986	3.11434	0.00367252	0.00746554	-2.54925	2.905
ENSG00000186094.18	0.598871	3.9918	1.81389	0.0789322	0.114777	-5.19954	1.75692
ENSG00000162373.13	-0.877953	4.8996	-2.72279	0.0104321	0.0189751	-3.44356	-2.56117
ENSG00000225623.1	2.53331	-3.6734	3.02283	0.00474751	0.00937048	-2.80377	2.82368
ENSG00000237478.2	1.86807	-4.37733	2.70961	0.0103711	0.018883	-3.56756	2.5632
ENSG00000162374.18	0.0308018	6.40152	0.0877367	0.930598	0.945601	-6.8324	0.0870923
ENSG00000230828.1	1.80199	-4.71129	2.09524	0.0438724	0.0682066	-4.83509	2.01531
ENSG00000237337.1	2.98135	-2.06606	3.73087	0.000676906	0.00165795	-1.01114	3.39877
ENSG00000185104.21	0.0395781	6.01067	0.209274	0.835689	0.86708	-6.73536	0.207411
ENSG00000123080.12	0.770807	2.40474	1.52608	0.136003	0.185329	-5.69556	1.49084
ENSG00000123091.5	2.29448	6.9249	6.10815	5.9017e-07	3.65828e-06	5.36598	4.99441
ENSG00000085831.16	-0.666592	2.63875	-1.8915	0.0672116	0.0995787	-5.09838	-1.83026
ENSG00000085832.17	1.85491	7.46116	7.61343	7.61984e-09	1.02597e-07	8.89146	5.77666
ENSG00000117859.19	2.1041	4.32007	4.18796	0.000181421	0.000514611	0.282814	3.74357
ENSG00000078618.23	-0.390281	7.16543	-2.24648	0.0319774	0.0515149	-4.40772	-2.14469
ENSG00000169213.7	1.46219	4.75975	3.69004	0.0008543	0.00203871	-1.15554	3.33457
ENSG00000117862.13	1.97735	1.44544	2.23941	0.0316035	0.0509843	-4.4918	2.14939
ENSG00000198841.4	-1.65799	1.43047	-4.86871	2.39954e-05	8.74004e-05	2.16398	-4.22405
ENSG00000134717.18	0.878758	5.46584	2.68531	0.011288	0.0203666	-3.64066	2.53365
ENSG00000157077.16	1.40512	6.50051	4.37722	0.000114241	0.00034142	0.565659	3.85817
ENSG00000213735.2	1.62229	-4.28235	1.88272	0.0686429	0.101416	-5.23762	1.82076
ENSG00000154222.15	-1.48064	4.52927	-4.33975	0.000118438	0.000352606	0.471679	-3.84934
ENSG00000272100.1	-1.74322	-2.77574	-1.99492	0.0539237	0.0819235	-4.98574	-1.92745
ENSG00000287078.1	-1.53068	-1.54262	-2.61561	0.0130692	0.0231991	-3.8492	-2.48188
ENSG00000224680.4	1.30152	-2.61838	2.0842	0.044655	0.0692593	-4.76263	2.00789
ENSG00000134748.13	0.93336	4.52225	3.31356	0.0022232	0.00478507	-2.09289	3.05867
ENSG00000134744.14	3.50142	3.83536	7.76546	4.12483e-09	6.20722e-08	10.8196	5.87911
ENSG00000116157.6	0.551479	1.02595	1.70326	0.098102	0.139308	-5.35384	1.65413
ENSG00000162377.6	0.292836	4.71543	1.21976	0.230894	0.293373	-6.08817	1.19806
ENSG00000162378.13	2.34816	6.17666	7.45738	1.88943e-08	2.16697e-07	9.78714	5.62183
ENSG00000228929.1	-2.37439	2.67744	-4.93231	5.3856e-05	0.000176108	2.20348	-4.03823
ENSG00000121310.17	-0.870188	3.58565	-2.38568	0.0228419	0.0381693	-4.16366	-2.27607
ENSG00000231866.2	0.39153	-4.38446	0.444612	0.659345	0.716121	-6.89507	0.440817
ENSG00000116171.19	1.03023	5.75149	2.73102	0.00987511	0.0180768	-3.51073	2.58017
ENSG00000264834.1	1.36942	-4.14603	1.49292	0.144447	0.195262	-5.86976	1.45943
ENSG00000236360.2	3.35032	-2.5216	3.8244	0.000519246	0.00131047	-0.818524	3.47063
ENSG00000174348.14	-0.640264	1.50206	-1.9776	0.0563055	0.0850962	-5.05946	-1.90866
ENSG00000157184.7	0.283368	3.06898	0.795729	0.43157	0.501389	-6.52826	0.786507
ENSG00000236723.2	-0.0360172	-0.211302	-0.0721406	0.942903	0.955146	-6.88135	-0.071622
ENSG00000162384.14	-1.55801	5.40511	-5.33495	7.836e-06	3.30157e-05	3.04489	-4.46962
ENSG00000162385.11	-1.58646	3.4443	-5.06289	1.45884e-05	5.67894e-05	2.36406	-4.33481
ENSG00000226754.2	-0.658015	-0.633643	-1.20957	0.234665	0.297418	-6.09128	-1.18843
ENSG00000157193.18	0.865792	4.96812	2.13556	0.0398537	0.062608	-4.68956	2.05526
ENSG00000225675.2	2.31996	-1.31377	2.72352	0.010019	0.0183124	-3.52808	2.57517
ENSG00000174332.6	0.785001	1.59425	1.6546	0.107324	0.150858	-5.58001	1.61034
ENSG00000239007.1	0.00781692	-5.4139	0.0108403	0.991413	0.993972	-6.88091	0.0107629
ENSG00000058804.12	1.19958	3.33984	5.01302	1.55351e-05	6.00614e-05	2.67732	4.32096
ENSG00000058799.15	-1.32387	4.86346	-5.12542	1.31053e-05	5.17475e-05	2.5146	-4.35834
ENSG00000081870.12	-0.552786	3.60179	-1.4429	0.158208	0.211498	-5.80117	-1.41113
ENSG00000116212.15	-0.590372	2.98044	-2.57685	0.0143811	0.0252293	-3.83154	-2.4476
ENSG00000116209.12	0.506373	7.32959	1.18779	0.243928	0.307616	-6.28315	1.16522
ENSG00000116205.14	0.549736	2.76768	1.81795	0.0777081	0.113206	-5.23522	1.76414
ENSG00000215883.11	1.28548	1.32695	2.70411	0.0107877	0.0195481	-3.45126	2.5495
ENSG00000116221.15	-2.0528	6.16822	-7.64819	5.86993e-09	8.2616e-08	9.31615	-5.82042
ENSG00000157216.16	-1.88365	7.43799	-7.52341	9.31693e-09	1.2045e-07	9.18321	-5.74272
ENSG00000162390.18	1.83701	2.80294	3.71875	0.000758399	0.00183495	-1.04679	3.36755
ENSG00000243725.7	-1.88943	0.190023	-3.83407	0.000568877	0.0014204	-0.835296	-3.44603
ENSG00000162396.6	0.180526	1.98511	0.619736	0.539458	0.606385	-6.77903	0.613633
ENSG00000116133.13	-0.97794	8.20761	-2.84407	0.00808523	0.0151133	-3.15129	-2.64849
ENSG00000143001.5	-1.236	-0.710081	-2.6682	0.0118126	0.0211795	-3.53837	-2.51769
ENSG00000162402.14	2.59988	5.10147	8.23792	1.14459e-09	2.17183e-08	10.6162	6.08782
ENSG00000162407.9	3.66818	5.27787	3.91469	0.00041434	0.0010726	-0.563324	3.53078
ENSG00000162409.12	4.85122	3.58021	12.9143	7.47233e-15	2.32813e-12	23.6728	7.77622
ENSG00000173406.16	1.44882	3.62687	3.91922	0.000397679	0.00103439	-0.554941	3.54162
ENSG00000236888.1	1.23116	-4.71563	2.00371	0.0529649	0.0805963	-4.92957	1.93521
ENSG00000223416.3	-1.7274	-3.7644	-2.02162	0.0520359	0.0793604	-5.03474	-1.94284
ENSG00000233216.1	1.52767	-4.39924	2.07012	0.045935	0.0710121	-4.81188	1.99599
ENSG00000162600.12	3.78148	2.21072	4.61667	5.87293e-05	0.000190364	1.35994	4.01786
ENSG00000185839.3	-0.516886	-0.679567	-0.966053	0.341463	0.410772	-6.49741	-0.951279
ENSG00000162601.11	4.50214	4.03355	9.92473	1.06742e-11	5.3729e-10	16.6671	6.79711
ENSG00000177606.8	0.0872035	6.43807	0.216596	0.829832	0.862352	-6.79971	0.214916
ENSG00000234807.8	0.602926	0.90794	1.28139	0.208582	0.269065	-5.99683	1.25747
ENSG00000272226.1	-1.10132	-3.05567	-1.09484	0.281087	0.347899	-6.41971	-1.07788
ENSG00000232453.7	-0.565981	-0.298829	-1.4617	0.153025	0.205428	-5.743	-1.42893
ENSG00000270457.1	1.7551	-2.5728	1.96556	0.0573476	0.0864968	-5.11502	1.90065
ENSG00000172456.18	1.08288	3.63027	3.80132	0.000679965	0.0016647	-0.862296	3.39753
ENSG00000134709.13	2.28423	3.82201	6.28172	4.05619e-07	2.67198e-06	5.65783	5.0663
ENSG00000134716.11	0.631052	3.3737	1.07939	0.28822	0.355494	-6.19136	1.06203
ENSG00000226476.7	2.48819	1.18827	5.35642	5.58737e-06	2.47449e-05	3.45461	4.54143
ENSG00000231252.4	4.23396	-0.924048	5.50568	4.32617e-06	1.99433e-05	3.61316	4.59506
ENSG00000162599.17	1.75129	5.59599	4.69805	4.93488e-05	0.000163407	1.40723	4.05869
ENSG00000162604.12	1.70263	4.25405	3.09803	0.00390798	0.00789034	-2.64065	2.8855
ENSG00000271200.1	-2.68802	-0.82104	-4.4401	8.63386e-05	0.000266529	0.879084	-3.92609
ENSG00000132849.22	3.00807	2.88664	9.58625	7.90485e-11	2.60047e-09	13.2647	6.5024
ENSG00000132854.19	-0.517298	0.836047	-0.627314	0.534582	0.601837	-6.61557	-0.621027
ENSG00000162607.13	2.36856	3.81965	7.59984	6.6667e-09	9.17515e-08	10.3303	5.79911
ENSG00000116641.18	3.02689	4.40026	8.35433	1.39005e-09	2.53579e-08	10.6105	6.05663
ENSG00000213703.2	2.14531	-4.20823	2.55744	0.0151712	0.0264565	-3.88128	2.42827
ENSG00000235545.1	3.06781	-2.1923	4.07948	0.000249126	0.000681929	-0.117629	3.66316
ENSG00000125703.15	2.08815	3.432	3.58799	0.00104072	0.0024318	-1.37837	3.27928
ENSG00000088035.18	1.22107	1.76491	3.22391	0.00284959	0.00596442	-2.26131	2.98351
ENSG00000142856.17	1.14846	2.018	2.72484	0.0106789	0.0193817	-3.35238	2.55303
ENSG00000203965.13	2.85729	3.40702	4.57249	5.84014e-05	0.000189402	1.23081	4.01918
ENSG00000116652.6	5.86384	-2.09196	5.99976	7.84862e-07	4.64404e-06	5.41717	4.93909
ENSG00000079739.17	0.746588	5.85755	2.23508	0.0320337	0.0515904	-4.48692	2.14399
ENSG00000158966.16	3.99577	3.18057	6.30043	3.17555e-07	2.1716e-06	6.43493	5.11272
ENSG00000264470.1	-0.0889999	-5.62161	-0.176891	0.860635	0.887575	-6.91079	-0.175566
ENSG00000162437.15	1.38277	3.22641	4.60176	8.52022e-05	0.000263395	1.1859	3.92928
ENSG00000162434.13	0.973132	6.54756	3.99061	0.000330314	0.000875205	-0.431141	3.59029
ENSG00000226891.9	4.70759	-0.422746	6.71095	1.18488e-07	9.61028e-07	6.87472	5.29581
ENSG00000185031.6	3.18582	-3.36465	4.50183	7.21872e-05	0.00022799	1.08887	3.96896
ENSG00000272506.1	-0.0475744	-2.93469	-0.0579325	0.954168	0.964458	-6.97855	-0.0574736
ENSG00000212257.1	1.5255	-4.60417	1.78749	0.0825776	0.119368	-5.33543	1.73592
ENSG00000265996.1	2.6302	-3.85793	2.41085	0.0213201	0.0358883	-4.15112	2.30227
ENSG00000199135.1	-0.271551	-5.47318	-0.430357	0.669582	0.725067	-6.78634	-0.426721
ENSG00000162433.15	0.523544	5.05298	1.52866	0.136596	0.18598	-5.61967	1.48859
ENSG00000116675.16	3.15161	7.85514	5.15354	1.13411e-05	4.56266e-05	2.80469	4.38988
ENSG00000222624.1	0.998357	-4.66796	1.25431	0.218313	0.279642	-6.14941	1.23103
ENSG00000213625.9	0.931259	4.01589	2.40053	0.0227318	0.038008	-4.07587	2.27791
ENSG00000116678.20	3.1798	2.13634	7.20968	2.76928e-08	2.94897e-07	8.06809	5.55543
ENSG00000184588.18	2.05345	5.52167	5.89904	1.06029e-06	5.97616e-06	5.28255	4.88011
ENSG00000118473.23	2.34524	6.22392	8.14064	1.50332e-09	2.70167e-08	10.7312	6.04401
ENSG00000264720.3	2.56034	-3.86253	3.01411	0.0047912	0.00945414	-2.80755	2.82075
ENSG00000152760.10	1.09745	1.08939	2.99852	0.00498988	0.00979914	-2.82871	2.80769
ENSG00000152763.17	3.05192	2.16697	6.27115	1.04334e-06	5.90193e-06	5.50329	4.88328
ENSG00000198160.15	2.23308	4.04065	8.23822	2.61952e-09	4.26678e-08	10.2695	5.95382
ENSG00000289394.1	3.95395	-2.73335	6.72457	8.81782e-08	7.5758e-07	7.76689	5.34954
ENSG00000116704.8	1.65537	2.0454	3.98235	0.000343267	0.000906636	-0.358375	3.58025
ENSG00000081985.14	-0.260049	2.66108	-0.624094	0.536702	0.603818	-6.71587	-0.617808
ENSG00000142864.15	1.19461	6.53242	4.50437	7.34679e-05	0.000231463	0.905455	3.96477
ENSG00000116717.13	0.463307	3.57034	0.883345	0.383139	0.453531	-6.44926	0.872127
ENSG00000172380.6	2.52959	3.11371	5.99384	1.33641e-06	7.32549e-06	4.78926	4.83426
ENSG00000162595.8	0.296948	1.45635	0.766779	0.448795	0.518164	-6.67299	0.757425
ENSG00000116729.14	1.30189	5.58741	3.35812	0.00192293	0.00421386	-2.00725	3.10188
ENSG00000234383.1	3.10743	-2.54811	3.63306	0.000891889	0.00212027	-1.25983	3.32258
ENSG00000221203.1	-0.0130526	-5.50289	-0.0216601	0.982847	0.987487	-6.94607	-0.0214997
ENSG00000033122.21	4.99748	5.17284	13.0541	5.46469e-15	1.88619e-12	24.0572	7.81573
ENSG00000240692.3	1.93055	-3.82258	2.36843	0.0237714	0.0395433	-4.18821	2.2608
ENSG00000229359.2	2.41233	-3.61282	2.95977	0.00553911	0.0107533	-2.95452	2.77389
ENSG00000237919.5	3.23976	-3.23798	3.47306	0.00151383	0.00339538	-1.68125	3.17202
ENSG00000066557.6	3.37043	3.67614	6.80344	7.15538e-08	6.37941e-07	7.73026	5.38723
ENSG00000116754.14	1.78367	5.50874	6.30858	3.88613e-07	2.57242e-06	6.28887	5.07445
ENSG00000118454.13	2.27492	4.74816	10.0376	7.94837e-12	4.47329e-10	16.9559	6.83948
ENSG00000197568.15	-3.74138	2.98933	-11.3336	3.06034e-13	3.65644e-11	17.0164	-7.29171
ENSG00000116761.12	0.308458	2.12844	0.668054	0.509225	0.577506	-6.51773	0.660044
ENSG00000278636.1	-1.61584	-5.12496	-1.69429	0.100209	0.142012	-5.37408	-1.64384
ENSG00000271992.1	0.505785	-2.25233	0.960292	0.343516	0.412856	-6.53731	0.947242
ENSG00000050628.21	1.53767	1.86136	3.13822	0.00395206	0.00796677	-2.31704	2.88196
ENSG00000269933.1	-0.355937	-2.90402	-0.371606	0.712569	0.763141	-6.68668	-0.368408
ENSG00000132485.14	2.35578	5.38154	5.63691	2.47406e-06	1.22799e-05	4.1936	4.71026
ENSG00000207721.1	2.9373	-4.30216	3.81719	0.000534782	0.00134375	-0.816867	3.4627
ENSG00000172260.15	0.625419	7.53442	1.27294	0.212376	0.273099	-6.18616	1.24706
ENSG00000228853.1	2.06976	-4.21389	2.58904	0.0139845	0.0246169	-3.79992	2.45766
ENSG00000286863.2	1.87116	1.10895	4.53451	7.56505e-05	0.000237205	1.07527	3.95778
ENSG00000254685.8	1.91348	1.907	4.53956	6.4864e-05	0.000207178	1.16151	3.99438
ENSG00000162621.7	5.63209	-0.738997	7.27692	1.71411e-08	2.00718e-07	9.43082	5.63863
ENSG00000178965.14	2.32229	5.43121	4.69446	4.05016e-05	0.000138172	1.48082	4.1046
ENSG00000272864.1	2.79507	-3.52693	3.01086	0.00481854	0.00950205	-2.84803	2.81892
ENSG00000116791.14	1.90825	3.78482	3.56835	0.00108053	0.00251672	-1.45061	3.26867
ENSG00000162623.16	1.14225	4.18716	4.35275	0.000111798	0.000335131	0.56376	3.86345
ENSG00000137968.17	4.256	1.46372	9.76802	1.6121e-11	7.42694e-10	16.249	6.73743
ENSG00000252338.1	-0.883701	-5.10692	-1.09466	0.281885	0.348748	-6.20581	-1.07609
ENSG00000117054.15	3.01781	4.67324	4.8042	2.91278e-05	0.000103697	2.07096	4.18018
ENSG00000137955.16	0.613268	4.94132	1.64172	0.109635	0.153748	-5.55962	1.59984
ENSG00000057468.7	4.71173	-1.8222	6.69593	1.01975e-07	8.52207e-07	6.96575	5.32317
ENSG00000184005.11	1.51753	2.32206	2.41785	0.0210098	0.0354291	-4.10014	2.30781
ENSG00000226415.1	-0.407746	3.9631	-0.861206	0.395206	0.465433	-6.45139	-0.850214
ENSG00000117069.15	1.47284	4.68089	2.98823	0.00514977	0.0100821	-2.87431	2.79751
ENSG00000276081.1	-0.0604764	-5.45326	-0.110125	0.912941	0.930747	-7.0026	-0.10933
ENSG00000288543.1	2.95553	-0.897612	4.49762	7.79182e-05	0.000243683	1.19114	3.95071
ENSG00000142892.15	1.5191	4.83016	4.13711	0.00021599	0.00059968	-0.0308206	3.69954
ENSG00000226084.5	-2.33772	1.09459	-5.22627	8.30493e-06	3.47624e-05	2.8179	-4.45717
ENSG00000289212.1	2.82151	-2.14398	3.89631	0.000422441	0.00109007	-0.50947	3.52565
ENSG00000287870.1	3.76913	-1.95279	5.91745	1.12849e-06	6.31797e-06	5.26162	4.8678
ENSG00000154027.19	0.276548	8.73323	1.02984	0.310178	0.378709	-6.34057	1.01485
ENSG00000251767.1	0.929685	-5.26757	1.36246	0.182518	0.239417	-6.06028	1.33304
ENSG00000036549.13	2.64765	4.31166	8.79719	2.2261e-10	5.90324e-09	13.6796	6.34487
ENSG00000077254.14	2.44758	6.21035	9.38501	5.56155e-11	1.976e-09	13.9944	6.55507
ENSG00000180488.16	1.71518	5.42143	4.85709	2.54676e-05	9.22066e-05	1.9686	4.21062
ENSG00000219201.4	4.34541	0.520539	4.31618	0.000124513	0.000368272	0.771813	3.83707
ENSG00000235613.2	2.91278	-2.35073	3.19814	0.00293908	0.00612696	-2.37553	2.97404
ENSG00000232015.2	-0.166358	-4.88702	-0.216404	0.830089	0.862577	-6.76646	-0.214587
ENSG00000162613.17	1.14466	5.7277	4.90648	2.21309e-05	8.17455e-05	2.07604	4.24223
ENSG00000162616.9	3.29776	4.2275	7.81658	4.77237e-09	6.96945e-08	9.45717	5.85492
ENSG00000273338.1	0.567708	-3.74183	0.555099	0.582383	0.646283	-6.70136	0.549908
ENSG00000137959.17	1.40297	2.99639	2.3511	0.0249372	0.0412898	-4.18707	2.24237
ENSG00000137965.11	1.57947	1.86593	2.49455	0.0175027	0.0300557	-3.92062	2.37597
ENSG00000162618.15	0.70821	1.47526	1.58581	0.122108	0.16879	-5.65037	1.54599
ENSG00000117114.21	3.70744	4.80554	7.87964	2.96768e-09	4.72417e-08	11.1221	5.93338
ENSG00000227960.1	-0.663056	-5.25899	-0.845375	0.403661	0.473774	-6.65391	-0.8351
ENSG00000233290.3	2.50053	0.673886	4.85728	2.50826e-05	9.10248e-05	2.01385	4.21406
ENSG00000236268.6	1.9674	0.259726	2.29978	0.0275607	0.0451592	-4.4165	2.20348
ENSG00000137941.17	3.35339	6.21838	9.30815	5.64697e-11	1.99569e-09	13.1208	6.5528
ENSG00000233061.1	5.16537	-1.7131	4.71479	4.19779e-05	0.000142404	1.68672	4.09631
ENSG00000271576.1	-0.461201	0.0791758	-1.0044	0.32211	0.390886	-6.31779	-0.99013
ENSG00000142875.20	1.52256	8.54377	6.48996	1.94101e-07	1.44546e-06	6.10917	5.2049
ENSG00000213540.3	1.83521	-3.89395	2.3626	0.0244846	0.0406302	-4.16741	2.24944
ENSG00000226970.2	-2.43038	-3.64933	-3.0356	0.00452114	0.00897911	-2.80303	-2.83931
ENSG00000203943.9	1.10111	0.198292	2.61434	0.0133288	0.023606	-3.72735	2.47486
ENSG00000240520.7	0.74898	-0.747122	1.38374	0.175386	0.231263	-5.87252	1.3551
ENSG00000117133.11	0.638812	4.09901	1.76892	0.0863139	0.124174	-5.2726	1.71517
ENSG00000117151.13	2.5794	1.3504	4.97509	1.82708e-05	6.91436e-05	2.29215	4.28504
ENSG00000117155.17	2.1053	6.28551	6.34682	2.73954e-07	1.92289e-06	5.88311	5.14054
ENSG00000171517.6	3.66143	0.0345679	3.67822	0.000877955	0.00208897	-1.07831	3.32697
ENSG00000280099.1	-0.133	-1.83875	-0.169019	0.866825	0.892899	-6.78595	-0.167693
ENSG00000097096.10	5.74799	0.209441	8.80529	2.17683e-10	5.80087e-09	13.706	6.34832
ENSG00000162642.14	-0.346847	4.8918	-1.75308	0.0884256	0.126927	-5.40717	-1.70376
ENSG00000142867.14	1.28127	2.24283	4.67193	4.39891e-05	0.000148139	1.43614	4.08546
ENSG00000153904.21	0.271957	7.38749	0.849739	0.401265	0.471432	-6.52297	0.839364
ENSG00000199459.1	0.572423	-5.28683	0.734586	0.4675	0.536566	-6.72452	0.726553
ENSG00000282057.1	2.56639	-0.395783	5.90423	1.04373e-06	5.90193e-06	5.35227	4.88321
ENSG00000142871.18	-0.461289	3.78759	-0.927886	0.360965	0.431131	-6.29413	-0.913528
ENSG00000117174.11	1.0535	3.97133	4.20726	0.000172684	0.000491559	0.203815	3.75595
ENSG00000171502.15	3.79464	2.64301	7.92113	2.73655e-09	4.43414e-08	10.6609	5.94667
ENSG00000122417.16	2.31492	4.12745	7.59295	7.2141e-09	9.76171e-08	9.64156	5.78586
ENSG00000278281.1	0.327989	-5.24255	0.401665	0.690384	0.743741	-6.81251	0.398334
ENSG00000016602.9	1.17105	0.385143	1.0825	0.286497	0.353588	-6.17907	1.06584
ENSG00000261737.1	0.177458	0.642675	0.44905	0.656194	0.71364	-6.76082	0.445173
ENSG00000097033.14	1.72097	4.82164	4.16528	0.000193858	0.000545619	0.0710882	3.72689
ENSG00000183291.18	0.67936	5.49389	1.66777	0.104533	0.147363	-5.5661	1.62326
ENSG00000153936.18	1.10314	4.29895	3.52589	0.00124591	0.00285333	-1.57479	3.22816
ENSG00000225568.1	3.71737	-1.19202	3.90512	0.000411892	0.00106728	-0.420746	3.53234
ENSG00000267272.5	0.625797	1.67771	1.61053	0.116503	0.161959	-5.54602	1.56962
ENSG00000143013.13	-0.223072	8.33438	-0.712267	0.481434	0.55058	-6.53144	-0.703998
ENSG00000286758.1	-0.972063	-1.12132	-1.80206	0.0804468	0.116606	-5.35409	-1.7481
ENSG00000065243.20	4.92729	2.90949	7.64268	5.88657e-09	8.27965e-08	10.5087	5.81995
ENSG00000207234.1	1.72369	-4.64657	2.20288	0.0343005	0.0548671	-4.66182	2.11652
ENSG00000241975.1	2.62143	-3.2755	2.56831	0.0155093	0.0269757	-3.87225	2.42026
ENSG00000137947.12	1.2465	4.41314	2.87032	0.00713783	0.0135096	-3.11879	2.69034
ENSG00000137944.18	1.0228	4.11136	2.29013	0.0290851	0.0474211	-4.31558	2.18233
ENSG00000213516.10	1.19316	4.14659	6.04578	8.28526e-07	4.84999e-06	4.95892	4.92853
ENSG00000117226.12	4.11438	0.410202	4.17326	0.000209594	0.000584084	0.151312	3.70716
ENSG00000117228.11	2.63427	1.0313	4.31089	0.000144162	0.000419428	0.493667	3.80092
ENSG00000234518.2	2.07076	0.936448	2.45104	0.0193981	0.0329721	-4.0375	2.33779
ENSG00000162645.13	-0.205126	1.67763	-0.572642	0.570938	0.635659	-6.61291	-0.566671
ENSG00000162654.9	0.727506	2.84926	2.13849	0.0417835	0.065314	-4.59318	2.03567
ENSG00000225492.6	-0.287295	-0.881294	-0.562572	0.577545	0.641799	-6.60902	-0.556974
ENSG00000197147.15	2.38082	5.81521	6.87536	5.99013e-08	5.49833e-07	7.51247	5.4191
ENSG00000231999.8	0.0870336	2.76773	0.203897	0.839619	0.870068	-6.83615	0.202381
ENSG00000230735.1	0.735424	-4.75937	0.85401	0.399054	0.469295	-6.45699	0.843312
ENSG00000171488.15	1.97114	3.57025	7.62976	9.22045e-09	1.19487e-07	9.00915	5.74448
ENSG00000272931.1	-2.61583	-2.27164	-3.47787	0.0013737	0.00311801	-1.74806	-3.20012
ENSG00000171492.14	0.495207	4.68669	1.00094	0.324125	0.393008	-6.43199	0.986016
ENSG00000272672.1	-0.346828	-3.9305	-0.325348	0.746861	0.793148	-6.80358	-0.322781
ENSG00000228175.3	-0.129889	0.337653	-0.367221	0.715672	0.765823	-6.92121	-0.364249
ENSG00000162664.17	2.02841	3.77011	5.66499	2.15603e-06	1.0936e-05	4.62486	4.73822
ENSG00000233593.11	-1.49615	4.16779	-4.63094	5.39875e-05	0.000176455	1.22391	-4.03766
ENSG00000232882.1	4.28376	-2.15762	5.34793	5.72524e-06	2.52731e-05	3.30324	4.53629
ENSG00000122482.22	4.28216	3.97481	8.62666	3.57467e-10	8.64642e-09	13.2299	6.27155
ENSG00000162669.16	6.18023	-0.585783	7.31821	1.65486e-08	1.95061e-07	9.16014	5.64468
ENSG00000097046.13	1.51161	3.04316	6.16411	1.78346e-06	9.32694e-06	5.17277	4.77653
ENSG00000069702.11	2.4219	2.901	5.34714	7.13439e-06	3.04728e-05	3.15748	4.48964
ENSG00000289483.1	5.50591	-0.0793126	6.04503	6.81443e-07	4.13102e-06	5.86116	4.96658
ENSG00000172031.7	0.758706	4.15694	1.93286	0.0622926	0.0930517	-4.98622	1.86421
ENSG00000189195.15	3.75673	6.88094	10.5499	2.66277e-12	1.93793e-10	15.4898	6.99446
ENSG00000273487.1	-1.00162	1.30498	-3.31745	0.00219419	0.0047287	-2.08643	-3.06261
ENSG00000174842.17	1.84911	3.19246	4.14387	0.000282958	0.000763295	0.0171921	3.63042
ENSG00000122484.9	2.539	4.39653	13.6622	1.06093e-14	2.82518e-12	24.8312	7.73173
ENSG00000067208.16	4.59329	3.97436	9.32701	5.23304e-11	1.90318e-09	15.1125	6.56415
ENSG00000223787.2	2.2928	-4.60091	3.44237	0.00151495	0.00339719	-1.77504	3.1718
ENSG00000229992.1	3.50229	-3.72902	5.25648	7.44121e-06	3.15602e-05	3.40762	4.48066
ENSG00000201317.1	0.130807	-5.49309	0.199905	0.842775	0.872715	-6.94283	0.198345
ENSG00000122406.14	-0.943824	7.83511	-2.32571	0.0273034	0.0447916	-4.24544	-2.20715
ENSG00000154511.12	1.3624	5.06454	4.52547	6.71779e-05	0.00021394	1.00198	3.98607
ENSG00000207523.1	1.36842	-4.15694	1.63176	0.111723	0.156374	-5.65904	1.5905
ENSG00000143033.18	2.91598	2.86845	8.4021	6.7063e-10	1.4255e-08	12.611	6.17287
ENSG00000117500.13	2.26747	4.11909	6.47213	2.2929e-07	1.65535e-06	6.93376	5.17387
ENSG00000122483.18	4.14112	0.15706	6.08711	5.99994e-07	3.70606e-06	5.97159	4.99122
ENSG00000223745.8	0.663828	2.49624	1.54719	0.131198	0.179619	-5.61079	1.5094
ENSG00000229567.1	0.260058	-5.49277	0.399219	0.692165	0.745253	-6.92469	0.395919
ENSG00000117505.13	1.9655	4.7384	8.66753	3.18999e-10	7.83801e-09	13.3108	6.28925
ENSG00000137942.18	2.08202	3.53327	6.60499	1.42007e-07	1.11303e-06	6.54444	5.26263
ENSG00000137936.18	2.28715	2.89529	4.29112	0.000135865	0.000398058	0.537251	3.81558
ENSG00000211575.3	4.1941	-3.3198	4.12515	0.000223302	0.000617696	-0.0315379	3.69108
ENSG00000260464.1	2.61602	1.56753	6.31937	2.97954e-07	2.06404e-06	6.30923	5.12474
ENSG00000067334.14	0.551692	5.45403	2.06871	0.0473087	0.0728664	-4.73465	1.98353
ENSG00000023909.10	2.56854	3.20553	6.1541	4.89994e-07	3.1338e-06	5.6506	5.03019
ENSG00000137962.13	3.88447	3.35102	8.36441	7.45779e-10	1.53878e-08	12.5092	6.15606
ENSG00000117528.14	2.51523	4.29753	6.40974	2.79347e-07	1.95273e-06	6.79373	5.13687
ENSG00000117525.14	2.42975	4.62827	4.02324	0.000356329	0.000937492	-0.276214	3.57048
ENSG00000143036.17	0.673164	1.34696	1.85919	0.07295	0.107074	-5.03669	1.79314
ENSG00000117519.16	1.46795	5.8751	3.15818	0.00343624	0.00704517	-2.45305	2.92575
ENSG00000235501.7	-0.586993	3.15999	-2.55201	0.0153948	0.026798	-3.82949	-2.42296
ENSG00000172339.10	0.253606	3.24015	0.765385	0.449188	0.518478	-6.69393	0.756769
ENSG00000152078.10	1.85087	4.37654	6.93816	5.86542e-08	5.39982e-07	8.06451	5.42286
ENSG00000231992.1	1.51785	-4.2792	2.00634	0.0528302	0.0804139	-4.89179	1.93631
ENSG00000122481.17	2.13813	0.227319	4.32227	0.00012725	0.000375549	0.6404	3.83172
ENSG00000228971.3	0.23652	2.56691	0.641941	0.525558	0.592905	-6.75832	0.634802
ENSG00000137970.7	-2.49383	3.71637	-5.15319	1.01719e-05	4.15375e-05	2.99836	-4.41349
ENSG00000117569.19	2.48512	5.08545	7.7011	4.96917e-09	7.19884e-08	10.5963	5.8482
ENSG00000188641.14	4.34316	2.7395	5.93606	9.56595e-07	5.48409e-06	5.38536	4.90036
ENSG00000232542.1	0.700868	-4.89835	0.819604	0.418012	0.488167	-6.5448	0.809874
ENSG00000225206.11	1.22051	2.67018	3.52368	0.00134342	0.00305667	-1.54102	3.20654
ENSG00000259946.1	1.01399	-1.79664	1.02393	0.313148	0.381886	-6.27472	1.00864
ENSG00000162627.17	0.81122	3.2317	2.50778	0.0170428	0.0293727	-3.92293	2.38578
ENSG00000117598.14	1.9493	3.89324	5.67111	2.53709e-06	1.25242e-05	3.99336	4.70513
ENSG00000227034.1	1.65084	-4.85627	2.17131	0.0369286	0.0585927	-4.68099	2.08655
ENSG00000117600.14	3.5905	5.68267	6.48181	2.01919e-07	1.49548e-06	6.13454	5.19756
ENSG00000099260.12	1.51367	2.17043	3.72908	0.000747414	0.00181026	-1.02754	3.37157
ENSG00000162688.17	3.82434	3.80503	13.0551	5.45686e-15	1.88619e-12	22.0558	7.81591
ENSG00000228084.2	-1.08611	0.565058	-3.74369	0.000655839	0.00161289	-1.07112	-3.4074
ENSG00000117620.15	1.84241	2.61576	5.94896	1.01147e-06	5.75318e-06	4.80807	4.88939
ENSG00000288826.1	-0.806765	-0.812237	-1.17613	0.247678	0.311784	-6.09972	-1.15601
ENSG00000156875.14	3.82127	-0.444573	3.38441	0.00177601	0.00392632	-1.70677	3.12534
ENSG00000156876.10	3.61549	-0.0585859	5.55593	3.25218e-06	1.55289e-05	3.887	4.65421
ENSG00000122435.11	2.04349	1.47862	3.50848	0.0012641	0.00289103	-1.54633	3.22401
ENSG00000122477.13	1.52227	1.61871	4.43483	0.000100693	0.000305506	0.777809	3.88892
ENSG00000137992.15	2.6281	4.03936	9.78912	1.52475e-11	7.13023e-10	16.3191	6.74553
ENSG00000224616.4	0.693772	2.20062	2.62022	0.0130411	0.0231569	-3.65738	2.48264
ENSG00000137996.13	0.332934	5.33858	1.55611	0.130207	0.178409	-5.57247	1.51329
ENSG00000207750.1	1.47946	-4.80422	2.40869	0.0214752	0.0361214	-4.1525	2.29952
ENSG00000079335.20	5.38807	0.340452	6.00132	1.02061e-06	5.79908e-06	5.00173	4.88762
ENSG00000234332.1	2.31756	-0.826481	2.57947	0.0144062	0.0252672	-3.82834	2.44697
ENSG00000181656.7	1.08318	2.16068	2.62925	0.0126562	0.0225433	-3.66936	2.4933
ENSG00000162692.12	1.99303	1.16861	2.07491	0.0463588	0.0715757	-4.73204	1.99211
ENSG00000162694.14	1.61514	4.75717	4.19131	0.000202017	0.000565798	0.10378	3.71648
ENSG00000273204.1	-3.02764	-1.47496	-5.3699	5.27697e-06	2.35864e-05	3.63005	-4.55346
ENSG00000162695.12	5.534	2.33051	7.89365	3.38362e-09	5.26678e-08	10.4177	5.91181
ENSG00000117543.22	-0.907262	3.45795	-3.34039	0.00219515	0.00473031	-2.02201	-3.06247
ENSG00000233184.8	0.423512	1.86708	1.35594	0.185572	0.243058	-5.83241	1.32379
ENSG00000170989.10	2.52336	4.44305	3.83978	0.00055131	0.00138113	-0.754841	3.4545
ENSG00000183298.5	-3.38263	1.9444	-7.89255	1.65746e-08	1.95241e-07	10.779	-5.64441
ENSG00000118733.17	2.92384	5.49452	5.77103	1.79491e-06	9.36489e-06	4.23786	4.77524
ENSG00000289192.1	1.68169	0.629198	2.64201	0.0128652	0.0228819	-3.52432	2.48748
ENSG00000060718.22	2.3024	3.11119	6.19487	4.83895e-07	3.103e-06	5.50395	5.03259
ENSG00000224613.7	-0.765367	-0.303019	-1.87088	0.0701563	0.103378	-5.24191	-1.8109
ENSG00000185946.16	3.67816	3.20408	6.79804	7.08122e-08	6.31847e-07	8.03838	5.3891
ENSG00000240038.7	2.363	3.71895	4.71603	4.25747e-05	0.000144136	1.76909	4.09304
ENSG00000227850.1	2.77585	-2.13641	3.1314	0.00351044	0.00717633	-2.53851	2.9191
ENSG00000232952.1	4.05251	1.37727	3.90472	0.000412364	0.00106825	-0.35398	3.53204
ENSG00000198890.9	1.43175	3.27909	3.58672	0.00101523	0.00238116	-1.36646	3.28627
ENSG00000162631.20	0.762238	4.32651	1.62264	0.114072	0.159108	-5.52005	1.58015
ENSG00000289612.1	-0.649886	0.629809	-0.874431	0.387862	0.458074	-6.63464	-0.863501
ENSG00000224550.1	-0.406628	2.10692	-0.829313	0.415652	0.485937	-6.40149	-0.813988
ENSG00000134215.16	1.30083	2.25426	3.45256	0.00159117	0.00355344	-1.70521	3.15752
ENSG00000085491.17	3.0775	1.85387	10.3238	3.79016e-12	2.51475e-10	17.6625	6.94479
ENSG00000162636.16	1.60349	5.42486	5.01912	1.60897e-05	6.19086e-05	2.27333	4.31322
ENSG00000162639.16	-1.09332	4.53281	-3.66017	0.000868676	0.00207029	-1.2651	-3.32993
ENSG00000134186.12	1.07051	3.73743	2.93454	0.00590663	0.0113926	-3.02163	2.75292
ENSG00000116266.11	2.81184	4.17221	3.73048	0.000677642	0.00165957	-0.946739	3.39847
ENSG00000121957.15	2.09799	4.21615	4.04138	0.000278689	0.000753555	-0.231297	3.63434
ENSG00000121940.17	1.14227	5.33891	4.4902	7.446e-05	0.000234148	0.902404	3.96157
ENSG00000085433.17	1.8736	6.97884	5.75657	1.68977e-06	8.91629e-06	4.22288	4.78737
ENSG00000244716.3	-0.290834	3.57379	-0.528296	0.600743	0.662835	-6.68834	-0.523333
ENSG00000197780.11	0.188872	4.9482	0.804592	0.426503	0.496512	-6.6772	0.79519
ENSG00000273382.1	-0.293792	-0.0968667	-0.828384	0.41319	0.483553	-6.56515	-0.818292
ENSG00000215717.7	0.0413978	5.10274	0.20287	0.840464	0.870778	-6.91919	0.2013
ENSG00000179902.13	-3.04886	0.977466	-7.84265	3.30122e-09	5.15326e-08	10.9414	-5.91587
ENSG00000116299.17	0.0875115	4.66598	0.224962	0.823428	0.857122	-6.76612	0.223138
ENSG00000031698.13	-0.660406	8.36891	-2.67314	0.0119383	0.0213908	-3.54004	-2.51396
ENSG00000143126.8	0.287725	7.66088	0.488898	0.628147	0.688461	-6.68578	0.484336
ENSG00000134222.16	-1.36826	5.26642	-3.41182	0.00173471	0.00384322	-1.86859	-3.13225
ENSG00000221986.7	-2.71666	0.532773	-6.09097	6.5743e-07	4.00668e-06	5.17183	-4.97353
ENSG00000134243.12	0.584061	8.2429	1.40532	0.169224	0.224322	-5.83621	1.3747
ENSG00000143106.13	-0.104487	6.0328	-0.358306	0.722774	0.772307	-6.68888	-0.354754
ENSG00000162650.17	-0.757322	3.13922	-3.56298	0.00108474	0.00252491	-1.50816	-3.26757
ENSG00000174151.15	-0.162489	3.43212	-0.48793	0.628678	0.688835	-6.72393	-0.483588
ENSG00000181754.7	-0.258235	5.98415	-0.553273	0.583834	0.647728	-6.6469	-0.547793
ENSG00000156097.13	0.205096	3.61628	0.557064	0.581041	0.64509	-6.71167	0.551864
ENSG00000065135.12	1.70632	3.88172	4.72222	4.45908e-05	0.000149772	1.50173	4.08231
ENSG00000116337.20	-1.29365	6.6618	-3.35362	0.00193415	0.00423674	-2.03477	-3.10016
ENSG00000168765.18	-2.25649	5.19514	-7.90449	2.77196e-09	4.47817e-08	9.78064	-5.94456
ENSG00000213366.13	0.533898	3.78915	1.01377	0.31775	0.38663	-6.3078	0.999093
ENSG00000134184.13	-2.04084	-1.57122	-2.3359	0.0272176	0.044671	-4.00946	-2.20838
ENSG00000134201.12	-2.05687	4.95061	-4.35542	0.00012922	0.00038076	0.509395	-3.82794
ENSG00000134202.12	-0.543569	6.77001	-1.44957	0.158329	0.211639	-5.72731	-1.41071
ENSG00000184371.14	-0.358479	2.9787	-0.61521	0.542409	0.609135	-6.68038	-0.609174
ENSG00000168710.18	1.122	7.69517	3.98691	0.000379467	0.000992006	-0.428429	3.55397
ENSG00000143093.15	-0.425221	5.80732	-1.65503	0.107762	0.151424	-5.4517	-1.60833
ENSG00000258634.3	-0.276527	1.93401	-0.623959	0.537038	0.603977	-6.58526	-0.617298
ENSG00000197106.7	-0.485112	7.92334	-0.876055	0.387547	0.457812	-6.39949	-0.864074
ENSG00000224965.1	-2.15606	-1.75286	-4.72638	3.67854e-05	0.000126747	1.74661	-4.1268
ENSG00000116396.15	-1.72624	5.22906	-3.13306	0.00350881	0.00717367	-2.56167	-2.91924
ENSG00000162775.17	1.83442	3.19964	4.76743	3.31992e-05	0.000116045	1.71102	4.15033
ENSG00000168679.18	2.12912	0.963701	3.27807	0.00238012	0.00508456	-2.12745	3.03818
ENSG00000273373.1	2.95136	-0.356139	4.23814	0.000156777	0.000451299	0.34744	3.78008
ENSG00000134248.14	-1.23121	5.43311	-3.11239	0.00393728	0.00793993	-2.58059	-2.88314
ENSG00000177301.16	1.9265	6.8658	3.2188	0.00279673	0.00587017	-2.35503	2.98924
ENSG00000259834.1	3.76416	1.72182	7.11847	2.96601e-08	3.12177e-07	8.22092	5.54343
ENSG00000288847.1	5.68339	0.186692	7.29492	1.62578e-08	1.92343e-07	9.52727	5.64773
ENSG00000177272.9	4.19036	1.66121	7.52708	1.10845e-08	1.38207e-07	9.27773	5.71324
ENSG00000288803.1	5.39529	-2.39903	8.3848	7.04124e-10	1.48077e-08	12.5371	6.16516
ENSG00000143119.14	2.03954	2.95377	2.97365	0.00530774	0.0103578	-2.88546	2.78774
ENSG00000121931.16	2.81965	2.89131	6.01367	7.49293e-07	4.47375e-06	5.70793	4.94813
ENSG00000156171.15	0.589591	3.23787	1.68496	0.101479	0.143635	-5.40458	1.63772
ENSG00000134255.15	1.17256	3.91456	3.6038	0.000968844	0.00228275	-1.37992	3.29942
ENSG00000173947.14	0.346861	1.93838	0.991553	0.328885	0.39782	-6.43952	0.976362
ENSG00000085465.13	-0.684762	1.82962	-1.89393	0.0668449	0.0991503	-5.09143	-1.83272
ENSG00000260948.1	0.197613	0.0659739	0.366392	0.716308	0.766352	-6.74021	0.363398
ENSG00000243960.1	2.08758	-1.82636	3.49132	0.00132355	0.00301369	-1.6146	3.21082
ENSG00000116455.14	-0.279068	3.57881	-1.42194	0.164285	0.21848	-5.81606	-1.3908
ENSG00000116459.11	0.885763	6.99292	2.19623	0.0353539	0.056345	-4.53099	2.10428
ENSG00000143110.12	-1.42808	0.854766	-2.80941	0.00809767	0.015134	-3.27867	-2.64797
ENSG00000121933.19	-0.586422	1.89609	-1.03509	0.307794	0.376159	-6.33407	-1.01986
ENSG00000282608.2	-0.686353	0.267305	-1.20712	0.235751	0.298689	-6.04137	-1.18568
ENSG00000116473.15	0.516789	4.66277	1.37226	0.178763	0.235164	-5.92174	1.34457
ENSG00000197852.12	-0.441495	5.17309	-1.07659	0.289134	0.356439	-6.26756	-1.06002
ENSG00000227811.3	-0.298141	1.73344	-0.932329	0.357807	0.427852	-6.38198	-0.919551
ENSG00000064703.13	1.715	3.13001	6.03345	9.02791e-07	5.22245e-06	4.93521	4.91172
ENSG00000171385.10	1.18623	5.6762	2.25029	0.0308592	0.0499482	-4.47777	2.15888
ENSG00000232558.1	1.66619	-4.43547	1.76928	0.085588	0.123252	-5.44058	1.71914
ENSG00000231437.3	-0.878327	2.51389	-2.69748	0.0114239	0.0205776	-3.49097	-2.52946
ENSG00000143079.15	2.64341	3.4707	7.49877	8.99659e-09	1.17355e-07	9.35122	5.74864
ENSG00000134245.18	0.904603	3.21651	2.964	0.00555503	0.0107813	-2.90589	2.77295
ENSG00000273483.1	-3.0074	-2.30096	-3.88268	0.000534745	0.00134375	-0.703051	-3.46272
ENSG00000007341.19	0.472319	3.70801	1.44058	0.159508	0.213001	-5.7661	1.40673
ENSG00000116489.13	1.29622	5.39106	3.34075	0.00201212	0.00438236	-2.0647	3.08844
ENSG00000155363.19	-0.517753	2.78295	-1.24944	0.220259	0.281705	-6.01107	-1.22584
ENSG00000155366.17	-2.08402	4.90398	-5.16627	1.06162e-05	4.31334e-05	2.77698	-4.40423
ENSG00000155367.16	-1.71196	2.72642	-4.70561	4.40794e-05	0.000148353	1.4111	-4.08499
ENSG00000184599.14	-0.846084	-0.693654	-2.0401	0.0489885	0.075145	-4.86244	-1.96869
ENSG00000224167.3	-2.12791	0.603745	-6.38925	2.41086e-07	1.72561e-06	6.67541	-5.1645
ENSG00000155380.13	1.44622	4.30737	3.35948	0.00190675	0.00418093	-1.98839	3.10439
ENSG00000226419.8	0.589714	1.51042	1.33217	0.192177	0.250487	-5.85934	1.30417
ENSG00000238198.2	0.238758	-0.607915	0.498516	0.621398	0.682483	-6.66463	0.49387
ENSG00000198799.12	2.60042	3.53518	7.04047	4.82136e-08	4.6104e-07	7.4848	5.45778
ENSG00000081026.19	2.36011	5.17227	7.11211	4.33986e-08	4.24518e-07	7.58433	5.47643
ENSG00000232499.2	-0.439166	-0.988392	-0.571609	0.57145	0.636163	-6.79072	-0.565918
ENSG00000116793.16	1.61722	4.04542	6.13142	7.83079e-07	4.63475e-06	5.14295	4.93954
ENSG00000232450.1	2.04224	-3.09288	2.15909	0.0379303	0.0599284	-4.68631	2.07561
ENSG00000081019.14	3.23131	3.54675	13.6114	1.60407e-15	8.30489e-13	25.1985	7.96866
ENSG00000134262.13	0.0105898	4.45454	0.0545445	0.956851	0.966601	-6.77042	0.0541058
ENSG00000118655.7	1.3846	1.52528	3.73486	0.000680643	0.00166617	-0.971292	3.39726
ENSG00000163349.22	3.56604	5.12078	7.12676	2.71539e-08	2.90439e-07	8.24247	5.55886
ENSG00000116774.12	0.09817	3.04087	0.274039	0.785938	0.826214	-6.73738	0.271588
ENSG00000134207.17	-0.527518	1.74816	-1.13646	0.263556	0.329255	-6.18451	-1.11803
ENSG00000197323.12	2.85431	4.9752	8.6715	3.15595e-10	7.76313e-09	11.9687	6.29092
ENSG00000116752.6	1.67124	5.36445	3.68917	0.000781746	0.00188648	-1.18237	3.35918
ENSG00000175984.15	1.6284	0.398862	3.96459	0.00037467	0.000980291	-0.424039	3.55731
ENSG00000213281.5	0.523452	4.28271	1.78829	0.0824741	0.119242	-5.29049	1.73651
ENSG00000009307.17	0.121277	8.54394	0.573665	0.569874	0.63475	-6.71633	0.568237
ENSG00000052723.12	2.04348	4.08577	7.21703	2.04456e-08	2.30238e-07	9.21009	5.60819
ENSG00000134198.10	2.37457	0.069073	3.0226	0.00470021	0.00928989	-2.73424	2.82689
ENSG00000173218.15	2.17983	0.646254	5.23029	1.10291e-05	4.46108e-05	2.85096	4.39595
ENSG00000118729.12	1.24597	0.578365	1.54454	0.131913	0.18045	-5.62432	1.5066
ENSG00000163393.13	1.23832	3.54301	2.61842	0.0133051	0.0235679	-3.73899	2.4755
ENSG00000163399.16	-0.44913	10.2138	-1.24917	0.221155	0.282601	-5.98565	-1.22346
ENSG00000203865.12	-0.435351	2.85178	-0.625223	0.536018	0.603173	-6.73046	-0.618845
ENSG00000116815.16	2.66191	-0.10856	3.23087	0.0027016	0.00569412	-2.25976	2.9998
ENSG00000143061.18	2.03822	3.99018	3.07375	0.00414432	0.00830406	-2.65703	2.86696
ENSG00000272715.1	-0.711836	-3.04584	-0.867561	0.391562	0.461822	-6.64874	-0.856788
ENSG00000134247.10	0.520272	4.68413	1.12894	0.266947	0.333052	-6.1762	1.11012
ENSG00000134256.13	-1.95367	1.11893	-4.532	7.14686e-05	0.00022595	1.0078	-3.97134
ENSG00000116830.12	1.10042	1.9767	2.86705	0.00713554	0.0135065	-3.11126	2.69045
ENSG00000134253.10	1.10514	1.6674	2.64083	0.0126756	0.0225743	-3.55509	2.49275
ENSG00000271427.1	0.960157	-3.22209	1.2707	0.212241	0.27299	-6.18868	1.24743
ENSG00000198162.12	4.3545	6.11816	11.1377	4.89112e-13	5.11334e-11	19.6976	7.22829
ENSG00000279513.1	2.86567	-2.5323	3.71974	0.000720509	0.00175193	-1.03034	3.38165
ENSG00000196505.11	3.85848	3.5998	11.7697	2.53328e-13	3.20269e-11	18.3408	7.31713
ENSG00000065183.16	2.27078	3.92203	7.49372	9.08191e-09	1.18184e-07	10.0172	5.74704
ENSG00000116874.12	0.801953	2.84842	2.65207	0.0121955	0.021805	-3.59917	2.50644
ENSG00000231365.7	0.904329	1.72902	2.38189	0.0232733	0.0387919	-4.12102	2.26892
ENSG00000232780.2	-1.68874	-1.1213	-3.16003	0.00430047	0.00858633	-2.42729	-2.85524
ENSG00000235595.1	4.88681	-2.24881	6.44202	2.21893e-07	1.61319e-06	6.90987	5.17999
ENSG00000229570.2	2.88926	-3.22607	3.90401	0.000417994	0.00108039	-0.58044	3.52845
ENSG00000226443.3	3.69558	-3.26664	4.38623	0.000101263	0.000306936	0.855763	3.88755
ENSG00000239873.2	4.39818	-3.20031	5.89782	1.06423e-06	5.99523e-06	5.3359	4.87937
ENSG00000240244.3	4.25414	-2.16799	4.93794	1.94816e-05	7.31483e-05	2.53875	4.27075
ENSG00000260941.1	0.948016	0.821002	1.33913	0.189738	0.247709	-6.03484	1.31136
ENSG00000143067.5	2.65257	3.31768	5.17587	9.82425e-06	4.02616e-05	2.83886	4.42101
ENSG00000092621.13	-0.839615	6.47664	-1.67678	0.10292	0.145409	-5.44886	-1.63086
ENSG00000134250.21	4.73686	4.5582	7.14153	3.54252e-08	3.61823e-07	7.78154	5.51226
ENSG00000265808.4	1.46949	5.24416	4.50763	7.14233e-05	0.00022584	0.991667	3.97149
ENSG00000274642.1	1.91694	1.90893	3.10734	0.00412058	0.0082674	-2.5275	2.86878
ENSG00000223804.5	0.896051	0.319587	1.39063	0.173142	0.228721	-5.97439	1.36218
ENSG00000270231.4	5.13833	0.778714	6.42323	2.17735e-07	1.59071e-06	6.93079	5.18352
ENSG00000275131.3	3.88231	3.59681	5.83388	1.2918e-06	7.12951e-06	5.17689	4.84101
ENSG00000273136.8	4.77515	0.706328	5.632	2.38297e-06	1.18957e-05	4.67443	4.7179
ENSG00000226067.7	-2.088	2.68761	-6.51704	1.72723e-07	1.31278e-06	6.162	-5.22653
ENSG00000277610.1	0.18755	-4.68353	0.180403	0.857881	0.88507	-6.85065	0.179072
ENSG00000285215.2	2.83928	-1.71647	3.55643	0.00118024	0.00271841	-1.50785	3.24361
ENSG00000234998.1	4.11288	-2.97175	5.82354	1.38443e-06	7.52798e-06	4.79861	4.82723
ENSG00000223345.4	0.625824	0.486417	1.61764	0.115765	0.161097	-5.46972	1.5728
ENSG00000213244.3	5.20235	-2.66603	8.0056	2.0674e-09	3.49953e-08	11.5044	5.99242
ENSG00000171943.12	2.51455	2.83406	4.34382	0.000114773	0.000342773	0.803239	3.85703
ENSG00000227082.3	1.66651	2.32815	6.58596	1.40034e-07	1.10208e-06	6.56639	5.2652
ENSG00000272583.1	-0.582354	-0.872874	-0.986586	0.33069	0.399714	-6.31933	-0.972725
ENSG00000231752.7	4.08977	-1.21319	5.3405	5.76873e-06	2.54084e-05	3.73569	4.53469
ENSG00000277702.1	-1.45084	0.958725	-3.14575	0.00362257	0.00737988	-2.49186	-2.90928
ENSG00000206737.1	3.6272	-3.63985	2.22397	0.0327194	0.0525779	-4.56401	2.13551
ENSG00000223779.6	5.61916	-3.50283	4.52561	9.15804e-05	0.000281234	1.00639	3.91188
ENSG00000265531.3	-0.980801	-1.88646	-1.26854	0.214356	0.275284	-6.17947	-1.24168
ENSG00000289318.1	4.5263	-1.34006	6.88348	9.30243e-08	7.91708e-07	7.16965	5.33985
ENSG00000270872.2	4.47936	-1.53719	4.06949	0.000279818	0.000756045	-0.125175	3.6333
ENSG00000207205.1	3.12044	-3.7878	4.03578	0.000292353	0.000784551	-0.191721	3.62198
ENSG00000266338.7	2.35536	1.38192	3.821	0.000544885	0.00136693	-0.740377	3.45766
ENSG00000277918.1	6.65446	-2.84552	4.52879	8.50603e-05	0.000263031	1.07766	3.92968
ENSG00000288905.1	-2.22386	-0.766289	-3.83885	0.000497957	0.00126319	-0.768899	-3.48185
ENSG00000196369.12	2.84187	1.51	4.39687	9.82396e-05	0.000299149	0.940199	3.8949
ENSG00000272419.6	1.45343	1.24366	2.59853	0.0139476	0.024556	-3.69742	2.45861
ENSG00000281571.2	-2.16439	0.249419	-2.47481	0.018465	0.0315315	-4.07545	-2.35616
ENSG00000223612.3	1.7715	-1.84302	1.64132	0.109714	0.153829	-5.64769	1.59948
ENSG00000276216.1	2.60571	-4.23608	2.62698	0.0127241	0.0226475	-3.6928	2.4914
ENSG00000270384.1	0.927316	-4.99383	1.28797	0.20631	0.266465	-6.08373	1.26378
ENSG00000270722.1	2.02083	-3.70784	2.76908	0.00897709	0.0165865	-3.3991	2.61293
ENSG00000275064.1	1.69391	-2.20937	2.4428	0.0197789	0.0335537	-4.14732	2.33052
ENSG00000272150.5	2.48555	-0.53347	3.68016	0.000781132	0.00188521	-1.07836	3.3594
ENSG00000117262.19	-0.523927	2.93042	-1.71426	0.0953511	0.135863	-5.56805	-1.66782
ENSG00000265491.5	0.518129	5.56515	2.61506	0.0131274	0.0232835	-3.76428	2.48029
ENSG00000186141.9	-0.0256927	4.62177	-0.120397	0.904982	0.924587	-6.75801	-0.11937
ENSG00000186364.12	-0.222216	2.1225	-0.703562	0.486526	0.55553	-6.66656	-0.695844
ENSG00000131788.16	-0.417584	4.28638	-1.96438	0.0584305	0.0879898	-5.10521	-1.89245
ENSG00000198483.13	-1.55249	4.18275	-4.25868	0.00014992	0.000434146	0.278338	-3.7912
ENSG00000143127.13	2.53908	0.77398	2.76883	0.00898212	0.0165944	-3.31035	2.61273
ENSG00000131779.11	-1.42377	5.63776	-6.25664	3.79868e-07	2.52144e-06	5.76924	-5.07878
ENSG00000211451.12	1.7201	2.09784	2.49386	0.0175257	0.0300905	-3.99117	2.37549
ENSG00000265241.8	0.287494	5.31141	1.41961	0.165099	0.219389	-5.9505	1.38812
ENSG00000271601.4	0.802362	3.9316	2.39003	0.0226808	0.0379322	-4.13889	2.27877
ENSG00000272031.3	-1.41702	5.14196	-3.63101	0.0009635	0.00227336	-1.33251	-3.30097
ENSG00000278431.1	-0.164735	-3.6671	-0.155715	0.877155	0.90162	-6.8644	-0.154576
ENSG00000121851.13	-1.6344	3.44458	-4.14729	0.00020521	0.000573088	-0.0238345	-3.71251
ENSG00000265972.6	1.11191	5.27874	1.82166	0.077218	0.112556	-5.22958	1.76706
ENSG00000233396.9	0.760193	1.12987	2.17419	0.0371734	0.0589295	-4.54608	2.08385
ENSG00000277406.2	3.23371	-0.786801	4.08207	0.000247048	0.000676975	-0.000235879	3.6653
ENSG00000273768.1	3.21168	-2.15064	1.26558	0.215316	0.276391	-5.83185	1.23908
ENSG00000287978.1	-2.58933	1.87452	-6.5516	2.23019e-07	1.61996e-06	6.21889	-5.17905
ENSG00000274428.1	0.710136	-4.95207	0.780834	0.440197	0.509707	-6.54454	0.77186
ENSG00000276975.3	2.85506	2.90204	5.72237	1.83714e-06	9.52292e-06	4.43611	4.77056
ENSG00000289321.1	2.10684	-1.50387	2.21416	0.0334463	0.0536311	-4.60619	2.12668
ENSG00000268043.8	2.80993	2.32839	5.79373	1.4895e-06	8.00521e-06	4.65743	4.81264
ENSG00000131791.8	1.49409	3.83216	5.43791	4.39109e-06	2.01869e-05	3.46351	4.59196
ENSG00000180867.11	0.237922	3.17352	0.644423	0.523942	0.591513	-6.77195	0.63728
ENSG00000226015.2	1.00929	1.4259	2.09097	0.0440717	0.068492	-4.70947	2.01341
ENSG00000116128.12	-0.300185	3.93275	-0.80632	0.425672	0.495649	-6.49669	-0.796619
ENSG00000162836.12	0.711723	2.74614	2.23145	0.0335932	0.0538507	-4.3537	2.12492
ENSG00000265107.3	0.686886	1.19672	0.937726	0.355135	0.425036	-6.34862	0.924675
ENSG00000188092.15	-1.53718	2.36743	-4.95215	1.86651e-05	7.05009e-05	2.41724	-4.28029
ENSG00000273059.1	-0.672682	-2.92443	-0.683723	0.498666	0.567454	-6.77769	-0.676591
ENSG00000206791.1	1.90774	-3.88472	1.96459	0.0574718	0.086672	-5.01238	1.89971
ENSG00000206585.1	1.18769	-2.29966	0.429371	0.670597	0.726029	-6.48764	0.425328
ENSG00000263956.8	2.41026	1.52566	4.88215	2.32573e-05	8.52115e-05	2.11613	4.23108
ENSG00000198658.4	-0.782615	-1.7712	-0.973896	0.336812	0.40594	-6.54071	-0.960484
ENSG00000234283.1	-0.0642108	-0.858432	-0.105212	0.916843	0.93418	-6.95048	-0.104411
ENSG00000274020.4	0.123368	2.66234	0.715361	0.479363	0.548474	-6.68487	0.707328
ENSG00000283676.1	3.60178	-2.53681	4.4705	7.88977e-05	0.000246251	1.09208	3.94772
ENSG00000202408.2	2.80931	-4.28276	2.91098	0.0062396	0.0119668	-3.07398	2.73492
ENSG00000272824.1	-1.61098	-0.873292	-2.03133	0.0498937	0.0764256	-4.89899	-1.96087
ENSG00000207340.1	2.89237	-3.5822	3.42642	0.00158285	0.00353661	-1.79801	3.15905
ENSG00000252135.1	0.913943	-5.18509	1.0908	0.28304	0.349998	-6.32964	1.07351
ENSG00000238825.1	-0.376886	-5.0938	-0.421137	0.676303	0.731105	-6.83155	-0.417514
ENSG00000231551.8	0.296501	0.190472	0.804229	0.426795	0.496769	-6.46992	0.794689
ENSG00000280649.2	-2.47179	2.1018	-5.80269	1.48687e-06	7.99702e-06	4.40599	-4.81299
ENSG00000274210.1	3.70404	-3.33278	5.37458	8.77861e-06	3.64435e-05	3.17376	4.44526
ENSG00000270629.7	4.02681	1.14335	6.8461	6.86437e-08	6.15782e-07	7.52604	5.39469
ENSG00000178104.20	2.0378	6.84361	9.24779	9.46146e-11	2.98606e-09	13.7053	6.47531
ENSG00000269713.8	2.45396	1.72021	5.15554	1.03114e-05	4.20678e-05	3.15082	4.41054
ENSG00000274265.5	-0.560701	1.56783	-1.24945	0.220418	0.281858	-5.99091	-1.22542
ENSG00000289614.1	-1.83521	0.466644	-4.01756	0.000298029	0.000798699	-0.346412	-3.61701
ENSG00000215861.7	0.31197	5.46117	1.14055	0.263138	0.328791	-6.10675	1.119
ENSG00000274423.1	0.0249592	-3.55959	0.0214449	0.983025	0.987549	-6.75787	0.0212771
ENSG00000286219.2	2.01247	0.520474	4.61258	5.98448e-05	0.000193448	1.26945	4.01342
ENSG00000277147.7	-0.0999229	3.58412	-0.345254	0.732189	0.780348	-6.71674	-0.342216
ENSG00000206828.1	0.0597687	-3.3806	0.0570177	0.954872	0.96499	-6.80331	0.0565899
ENSG00000150337.14	-0.155518	0.938412	-0.250028	0.804123	0.841001	-6.738	-0.248015
ENSG00000203814.7	6.43694	0.55416	8.39543	1.2316e-09	2.29095e-08	11.1647	6.07607
ENSG00000183598.4	5.27974	-2.63678	6.83592	6.3263e-08	5.73667e-07	7.72165	5.40932
ENSG00000220323.4	0.0820282	0.954311	0.231521	0.818411	0.852887	-6.74877	0.229589
ENSG00000261716.2	2.12058	0.934687	3.723	0.000703716	0.0017157	-0.997237	3.38813
ENSG00000184678.11	-0.0686168	4.23302	-0.145951	0.884837	0.907884	-6.79249	-0.14484
ENSG00000184260.6	6.61817	1.03441	6.48405	2.81577e-07	1.96625e-06	6.34314	5.13538
ENSG00000184270.6	7.03304	-0.718632	7.20321	3.48917e-08	3.56877e-07	8.25046	5.51493
ENSG00000178096.9	-1.85622	4.15538	-4.99019	1.70355e-05	6.50459e-05	2.18157	-4.30058
ENSG00000159164.10	-1.50295	8.92631	-3.71272	0.000782174	0.0018873	-1.11901	-3.35903
ENSG00000143368.10	-2.53322	4.77433	-11.7017	1.35488e-13	2.0042e-11	17.8741	-7.40068
ENSG00000014914.21	0.481776	1.64062	1.11899	0.270813	0.337057	-6.20948	1.10119
ENSG00000264522.6	0.978998	4.65071	2.0317	0.0503873	0.0771111	-4.82381	1.95666
ENSG00000285184.4	-0.895062	2.36095	-4.00991	0.000306572	0.000819071	-0.377201	-3.60968
ENSG00000136631.15	0.543539	5.60517	2.04543	0.0498617	0.0763873	-4.78236	1.96115
ENSG00000023902.14	-1.86193	6.06229	-5.19869	8.86371e-06	3.67406e-05	3.16742	-4.44318
ENSG00000143401.15	1.74689	4.6258	5.05834	1.4599e-05	5.68205e-05	2.39029	4.33465
ENSG00000118298.12	-2.08467	2.53744	-2.66281	0.0116423	0.0209207	-3.74588	-2.52281
ENSG00000117362.13	-1.18247	5.27459	-4.63573	5.02635e-05	0.00016598	1.24417	-4.0544
ENSG00000118292.9	-2.00783	2.56556	-4.64746	4.91449e-05	0.000162806	1.2824	-4.05966
ENSG00000159208.16	-1.34575	3.36689	-4.42976	0.000123989	0.000367073	0.728484	-3.8381
ENSG00000266472.6	-1.54269	6.94332	-4.46396	9.16746e-05	0.000281483	0.790415	-3.91163
ENSG00000117360.13	-0.45032	4.8113	-2.11124	0.0423481	0.0660778	-4.70002	-2.03008
ENSG00000163125.16	1.48532	5.08067	4.83922	2.62253e-05	9.44935e-05	1.85655	4.20399
ENSG00000143374.18	-0.236471	4.93957	-0.955428	0.346094	0.41563	-6.4694	-0.942194
ENSG00000143369.15	-2.10837	4.63403	-8.01281	3.77783e-09	5.7657e-08	9.68792	-5.89364
ENSG00000228126.1	2.74773	-0.48188	3.46094	0.0014394	0.00324889	-1.68938	3.18663
ENSG00000237781.3	1.85282	-2.42454	2.72443	0.0100453	0.0183575	-3.45866	2.57427
ENSG00000143384.14	0.585959	5.45515	2.25384	0.0316881	0.0511045	-4.37306	2.14832
ENSG00000274963.1	0.713219	-5.01553	0.753987	0.455917	0.525269	-6.59297	0.745586
ENSG00000253047.1	1.24438	-4.77811	1.73766	0.0919562	0.131517	-5.49481	1.68517
ENSG00000143420.19	-1.07748	8.46082	-4.21423	0.000170401	0.000485696	0.148536	-3.75928
ENSG00000276103.1	0.961072	-4.93337	1.13427	0.264413	0.330183	-6.34621	1.11602
ENSG00000288880.1	-1.76688	0.847483	-5.95944	9.23015e-07	5.31822e-06	4.70849	-4.90738
ENSG00000143457.11	1.26593	3.83201	5.63116	2.4505e-06	1.2188e-05	3.9615	4.71221
ENSG00000163131.12	1.82284	2.0993	3.75978	0.000676346	0.00165677	-0.932452	3.39899
ENSG00000143387.14	0.0566726	2.47656	0.231244	0.818563	0.853005	-6.76929	0.229394
ENSG00000143437.21	0.749996	4.42684	3.80463	0.000556075	0.00139197	-0.88769	3.45218
ENSG00000143379.13	0.706941	4.21595	3.62136	0.000938158	0.00221935	-1.34573	3.30844
ENSG00000143418.20	-0.876931	5.3498	-1.31023	0.200019	0.25945	-6.14569	-1.2815
ENSG00000259357.2	1.75206	-2.59582	1.68523	0.101186	0.143286	-5.42941	1.63913
ENSG00000143409.17	0.0855493	3.45709	0.162342	0.871982	0.897398	-6.82599	0.161142
ENSG00000143363.17	-0.882227	4.04612	-4.17347	0.000237421	0.000653177	0.153481	-3.67546
ENSG00000143443.10	-0.163744	1.74977	-0.41072	0.68381	0.737681	-6.79383	-0.40727
ENSG00000197622.13	-0.221555	5.46798	-0.853461	0.399309	0.469528	-6.55108	-0.842856
ENSG00000213190.4	-0.664908	7.99905	-1.9977	0.0541047	0.082164	-4.89469	-1.926
ENSG00000143458.12	1.79634	2.88722	4.86954	2.65527e-05	9.55289e-05	1.91811	4.20118
ENSG00000261168.1	-1.45375	-1.56026	-2.28773	0.0283379	0.0463244	-4.39783	-2.19258
ENSG00000143434.17	-1.78435	4.21356	-3.7662	0.000612419	0.00151744	-1.01414	-3.42605
ENSG00000163154.6	-1.43669	0.0888442	-2.36465	0.0239397	0.0398019	-4.27648	-2.25809
ENSG00000163156.12	-2.32082	4.59974	-6.36595	3.11674e-07	2.13932e-06	6.04905	-5.11625
ENSG00000163155.12	-0.335385	4.00003	-2.07735	0.0451946	0.0700169	-4.93781	-2.00284
ENSG00000163159.15	-1.9273	5.82843	-6.78012	9.90929e-08	8.32281e-07	7.3369	-5.32838
ENSG00000143398.20	1.31282	4.62678	5.04403	1.41468e-05	5.52567e-05	2.74137	4.34157
ENSG00000159352.16	-1.76619	7.72954	-5.62954	2.86568e-06	1.39551e-05	3.83817	-4.68022
ENSG00000232671.7	-1.60778	-0.638709	-2.86362	0.00708307	0.0134165	-3.19962	-2.69291
ENSG00000143373.18	0.77791	4.34592	1.99882	0.0536844	0.0815771	-4.92351	1.92937
ENSG00000143393.17	-0.818418	6.26409	-3.48644	0.00148055	0.00333207	-1.67401	-3.17847
ENSG00000143390.18	0.897412	4.96012	3.30674	0.00220413	0.00474728	-2.14868	3.06125
ENSG00000237976.2	-1.55344	-1.03881	-2.34932	0.024621	0.0408347	-4.24286	-2.2473
ENSG00000143416.21	-0.277511	4.71681	-0.733355	0.468978	0.538035	-6.47935	-0.724143
ENSG00000159377.11	-1.47938	7.41697	-4.66421	5.34403e-05	0.000175009	1.30836	-4.04005
ENSG00000143442.22	0.632107	5.42163	1.77568	0.0847618	0.122208	-5.29233	1.7237
ENSG00000143375.15	0.86404	1.34311	1.53332	0.134271	0.183238	-5.71145	1.49747
ENSG00000143367.17	-0.469985	2.9578	-1.30979	0.198834	0.258082	-6.00814	-1.28488
ENSG00000143376.14	1.24599	6.14268	3.90688	0.000410755	0.00106509	-0.642038	3.53308
ENSG00000206635.1	0.248248	-5.46535	0.363552	0.718386	0.768296	-6.93469	0.360617
ENSG00000159409.15	-1.73505	5.90245	-3.99471	0.000340168	0.000898996	-0.418783	-3.58262
ENSG00000178796.13	-1.8119	2.14965	-3.32328	0.00211952	0.00458718	-2.11497	-3.07295
ENSG00000269621.1	-1.73334	-0.412532	-3.76648	0.000611918	0.00151637	-0.980586	-3.42628
ENSG00000143436.11	-1.692	5.3048	-6.45686	2.33449e-07	1.6798e-06	5.98534	-5.17052
ENSG00000249602.1	-1.92298	-0.0635568	-4.95997	2.13038e-05	7.89993e-05	2.06957	-4.25077
ENSG00000268288.1	-1.65245	-1.55894	-2.07004	0.045995	0.0710847	-4.85469	-1.99544
ENSG00000182134.17	0.454014	4.2204	1.74673	0.0895787	0.128379	-5.36003	1.69762
ENSG00000203288.5	0.0954457	0.605759	0.236337	0.814557	0.850012	-6.826	0.234551
ENSG00000269489.1	0.574027	-2.00511	0.694938	0.491703	0.560294	-6.62846	0.687602
ENSG00000225556.2	-3.9169	0.273716	-6.83831	6.75929e-08	6.07359e-07	6.92557	-5.39745
ENSG00000234614.1	2.1448	1.49406	4.52688	6.73208e-05	0.000214313	1.23093	3.98556
ENSG00000159445.13	-0.0957111	3.71954	-0.527987	0.600977	0.663026	-6.77315	-0.522996
ENSG00000197747.9	-1.99117	2.66563	-5.08496	1.26576e-05	5.01986e-05	2.46503	-4.36594
ENSG00000163191.6	-3.30449	2.17869	-7.6477	7.28339e-09	9.84321e-08	9.18656	-5.78426
ENSG00000236427.1	2.78287	-4.55226	3.76283	0.00061829	0.00152972	-0.920581	3.42346
ENSG00000163220.11	-1.18801	0.492193	-1.63516	0.113659	0.158612	-5.38229	-1.58196
ENSG00000143546.10	-0.413244	-0.2522	-0.440481	0.662662	0.719112	-6.58292	-0.436241
ENSG00000197956.10	-2.29222	6.76766	-4.82673	2.79234e-05	9.98182e-05	1.76644	-4.18977
ENSG00000196420.8	-3.8493	-1.76284	-5.84769	5.29342e-06	2.36453e-05	4.99544	-4.55281
ENSG00000196154.12	-2.41184	1.57787	-3.93438	0.000389806	0.00101549	-0.574679	-3.54689
ENSG00000188643.11	-1.46247	4.52011	-4.16943	0.000227209	0.000627705	0.0396637	-3.68667
ENSG00000189334.9	-1.41355	-1.4196	-1.563	0.12708	0.174785	-5.64672	-1.52572
ENSG00000189171.15	-3.06429	4.46428	-5.81533	1.59948e-06	8.51426e-06	4.55402	-4.79839
ENSG00000160678.12	-2.43924	6.64438	-5.68585	2.45242e-06	1.21948e-05	3.9784	-4.71205
ENSG00000272030.1	-1.58987	-1.39765	-2.66025	0.0117169	0.0210338	-3.6342	-2.52056
ENSG00000160679.13	-0.810621	5.80349	-3.85561	0.000474661	0.00121102	-0.776953	-3.49466
ENSG00000143553.11	-0.632388	4.52961	-1.74775	0.0893358	0.128095	-5.37976	-1.69891
ENSG00000143621.17	0.180603	6.32654	0.531205	0.598654	0.660731	-6.72011	0.526337
ENSG00000169418.10	0.0159223	0.456714	0.0382223	0.969751	0.977256	-6.79257	0.0379212
ENSG00000143624.14	-0.530241	6.18298	-2.07302	0.0456194	0.0705844	-4.8345	-1.9989
ENSG00000143554.14	-1.99677	3.04125	-6.18013	5.31125e-07	3.35699e-06	5.54561	-5.01471
ENSG00000143614.10	1.26508	5.65928	3.65761	0.000846141	0.00202124	-1.26967	3.33724
ENSG00000223599.1	3.33334	-3.30821	4.29713	0.000141159	0.000411628	0.43345	3.80613
ENSG00000198837.10	-0.525183	5.38843	-1.41979	0.164833	0.219102	-5.82945	-1.389
ENSG00000160741.17	-2.76502	4.12344	-9.76816	1.74316e-11	7.91336e-10	13.8538	-6.72606
ENSG00000282386.1	1.87836	-1.93663	2.33633	0.0253457	0.0419025	-4.38407	2.23609
ENSG00000273026.1	-1.49291	-1.42899	-2.76954	0.00908726	0.0167716	-3.43975	-2.60875
ENSG00000143578.16	-0.695407	0.562838	-1.66676	0.10516	0.148141	-5.5999	-1.62034
ENSG00000143543.15	-2.14938	4.21542	-4.32334	0.000121914	0.00036157	0.580589	-3.84224
ENSG00000285641.1	1.54946	-0.701942	1.53078	0.135372	0.184602	-5.76884	1.49325
ENSG00000272654.1	-0.486239	0.217672	-1.36246	0.182377	0.239264	-6.02733	-1.33347
ENSG00000143545.10	-3.27189	0.523393	-6.32885	2.89853e-07	2.01562e-06	5.71689	-5.12993
ENSG00000177954.14	-1.93607	7.57083	-3.84716	0.000522542	0.00131741	-0.792123	-3.46893
ENSG00000231416.1	0.0775767	-4.41681	0.0866591	0.931439	0.946013	-6.8684	0.0860345
ENSG00000143549.21	-0.772672	8.06933	-3.33434	0.00213423	0.00461276	-2.05398	-3.07089
ENSG00000143612.21	0.0861419	7.28928	0.229767	0.819615	0.853829	-6.86137	0.22804
ENSG00000143569.19	-0.25872	6.41966	-0.893304	0.378059	0.448274	-6.41874	-0.881477
ENSG00000143575.15	-0.731408	6.49534	-2.43655	0.020735	0.0350201	-4.03797	-2.31277
ENSG00000143515.20	1.87638	4.10197	4.48138	7.63896e-05	0.000239351	0.935717	3.95545
ENSG00000238365.3	1.18658	-4.65451	1.32173	0.19486	0.253544	-6.00551	1.29634
ENSG00000160712.13	1.53707	1.81959	3.66442	0.000864641	0.00206181	-1.18135	3.33123
ENSG00000169291.10	1.91786	1.89725	4.4835	8.79471e-05	0.000270918	0.898308	3.92164
ENSG00000160714.10	-0.988207	6.29569	-4.80562	3.70877e-05	0.000127681	1.67268	-4.12491
ENSG00000229780.1	1.26706	-2.61671	1.09369	0.281832	0.348702	-6.33411	1.07621
ENSG00000286391.2	-1.42551	-1.01726	-3.12733	0.00366867	0.00745911	-2.62556	-2.90533
ENSG00000160716.6	-0.785477	5.58359	-1.39818	0.171259	0.226674	-5.85181	-1.36817
ENSG00000233875.1	1.48354	-3.92968	1.42065	0.164295	0.218481	-5.86402	1.39077
ENSG00000160710.18	0.588828	7.5955	1.85818	0.0723495	0.106271	-5.12798	1.79691
ENSG00000143603.19	2.18815	3.99314	5.60713	4.43534e-06	2.03731e-05	3.77415	4.58986
ENSG00000163344.6	-3.59192	5.917	-10.2323	4.7967e-12	3.01457e-10	17.445	-6.91147
ENSG00000163346.17	-0.28251	6.67631	-0.699899	0.488993	0.557996	-6.54258	-0.691911
ENSG00000163348.4	-1.50677	4.91738	-5.71479	3.71763e-06	1.74562e-05	4.01062	-4.62657
ENSG00000271380.1	-1.99986	0.689919	-4.65843	4.87595e-05	0.000161726	1.33575	-4.06149
ENSG00000160691.19	-0.368388	3.68281	-1.26736	0.213763	0.274673	-6.01142	-1.24328
ENSG00000173207.13	-2.12307	2.23349	-4.46076	9.20373e-05	0.000282389	0.824719	-3.91068
ENSG00000160688.19	-1.32023	4.74636	-5.33724	6.17759e-06	2.69684e-05	3.09301	-4.52022
ENSG00000160685.14	0.138849	2.98187	0.35588	0.724084	0.773476	-6.77943	0.353007
ENSG00000232093.1	-1.80163	-1.31955	-3.11474	0.00376697	0.007634	-2.63647	-2.89704
ENSG00000143537.14	-1.17135	5.18595	-3.95024	0.000361985	0.000950763	-0.535188	-3.56635
ENSG00000243364.8	-0.51737	-1.17487	-0.841692	0.405697	0.475855	-6.49757	-0.83149
ENSG00000143590.14	-3.35615	3.64235	-7.04269	4.94515e-08	4.70807e-07	7.89129	-5.45327
ENSG00000169242.12	-1.15519	2.73848	-1.98942	0.0545607	0.0827583	-4.98452	-1.92236
ENSG00000169241.19	-1.44614	2.56835	-4.87877	2.42158e-05	8.8159e-05	1.94397	-4.22199
ENSG00000179085.8	-3.67696	4.16442	-7.50733	2.69396e-08	2.88603e-07	9.3789	-5.56024
ENSG00000163462.19	-1.31897	4.31318	-3.83803	0.000511408	0.00129429	-0.824093	-3.47471
ENSG00000231064.8	-2.15651	2.25469	-5.70321	3.00037e-06	1.45178e-05	4.01081	-4.67079
ENSG00000169231.13	-1.06247	3.07325	-3.08097	0.00403537	0.00811515	-2.67807	-2.87538
ENSG00000173171.15	-0.354409	2.98983	-0.925372	0.361162	0.43132	-6.41576	-0.913153
ENSG00000236263.1	-2.69253	-1.59457	-4.34671	0.000131064	0.000385706	0.540878	-3.82445
ENSG00000160766.15	0.219533	3.03013	0.728973	0.471085	0.540225	-6.66699	0.720714
ENSG00000177628.16	-0.273877	5.11837	-0.828718	0.413211	0.483553	-6.60366	-0.818256
ENSG00000160767.22	-2.0227	4.12142	-6.26682	4.85069e-07	3.10779e-06	5.4483	-5.03213
ENSG00000116521.11	-2.37455	5.55794	-8.7567	3.39126e-10	8.28573e-09	11.5561	-6.27975
ENSG00000176444.19	-0.207077	4.09839	-0.992798	0.32765	0.396568	-6.385	-0.978859
ENSG00000143630.10	-1.4956	3.09716	-4.32527	0.000132681	0.000390044	0.429033	-3.82143
ENSG00000143627.19	-1.28925	0.000128215	-2.88603	0.00671811	0.0127887	-3.10774	-2.7105
ENSG00000160752.15	-1.18806	7.15252	-4.60805	6.21192e-05	0.00019979	1.16276	-4.00461
ENSG00000225855.7	-0.899064	0.591925	-1.92646	0.0622235	0.0929611	-5.24599	-1.8647
ENSG00000160753.17	-1.07918	6.87155	-2.68677	0.0115445	0.0207673	-3.50695	-2.52577
ENSG00000116539.14	3.94734	6.32892	9.78205	1.55346e-11	7.20257e-10	16.2915	6.74282
ENSG00000227773.1	2.02537	-4.49481	2.90696	0.00646173	0.012346	-3.10692	2.72338
ENSG00000235919.5	-1.26032	1.00741	-5.59942	2.63053e-06	1.29355e-05	4.33867	-4.69774
ENSG00000225082.2	0.656308	-4.78383	0.807575	0.4251	0.495142	-6.62506	0.797605
ENSG00000125459.17	-1.17586	3.36257	-5.84377	1.39276e-06	7.56949e-06	4.41103	-4.82604
ENSG00000163374.20	0.360491	5.47	1.47946	0.147989	0.199456	-5.92553	1.44667
ENSG00000132676.16	-0.349261	5.64613	-1.43147	0.161521	0.215344	-5.81043	-1.39998
ENSG00000203761.5	2.3261	0.112555	4.03007	0.000287276	0.000773024	-0.13655	3.62651
ENSG00000116580.20	2.09696	5.01793	6.39209	2.39543e-07	1.71683e-06	6.1088	5.1657
ENSG00000132718.9	0.963804	9.18069	3.17279	0.00316781	0.00654977	-2.46315	2.95097
ENSG00000283442.1	0.139277	-5.06441	0.1979	0.844289	0.873991	-6.82574	0.196411
ENSG00000143622.11	0.996811	3.28971	3.32169	0.00225246	0.00484106	-2.04183	3.05475
ENSG00000132680.11	1.14966	4.20008	3.71381	0.000710369	0.00172978	-1.05174	3.38555
ENSG00000207475.1	2.56149	-4.15121	3.0356	0.00452523	0.00898394	-2.77858	2.83902
ENSG00000116584.22	-0.444922	7.19789	-1.49551	0.145032	0.195932	-5.67814	-1.4573
ENSG00000277817.1	0.724755	-5.11325	0.97057	0.338461	0.407747	-6.4206	0.957211
ENSG00000163479.14	-2.30814	6.31434	-7.93182	3.71018e-09	5.67753e-08	10.437	-5.89662
ENSG00000160803.8	-1.20114	6.19559	-4.66115	4.47895e-05	0.000150277	1.35843	-4.08127
ENSG00000116586.12	-2.93842	5.45635	-6.2612	3.58183e-07	2.40095e-06	5.65413	-5.08994
ENSG00000160789.24	-2.03598	5.23509	-4.86396	2.43592e-05	8.86216e-05	1.88082	-4.22066
ENSG00000196189.14	-1.49288	4.8438	-3.53167	0.00118348	0.00272469	-1.58929	-3.24283
ENSG00000160785.14	-1.2317	5.78014	-3.97725	0.000356233	0.000937492	-0.463344	-3.57055
ENSG00000160783.19	-2.86694	3.67664	-6.67445	3.73585e-07	2.48759e-06	7.46576	-5.08195
ENSG00000160781.17	-2.35669	6.86054	-5.06942	1.43628e-05	5.59512e-05	2.57724	-4.33824
ENSG00000198952.8	-0.75788	5.90933	-2.18875	0.0360688	0.0573581	-4.53093	-2.09615
ENSG00000163472.19	-1.38572	1.31401	-3.35402	0.0019496	0.00426586	-2.00593	-3.0978
ENSG00000198715.13	-1.78677	3.96328	-8.72203	1.57128e-09	2.79603e-08	13.0139	-6.03687
ENSG00000163468.15	-1.00531	7.65205	-3.34155	0.00207523	0.00450357	-2.04198	-3.07925
ENSG00000125462.19	-1.28385	7.90455	-4.65408	6.87706e-05	0.000218245	1.28495	-3.9805
ENSG00000207933.3	2.5011	-3.55705	3.97741	0.000335862	0.000888589	-0.404042	3.58594
ENSG00000116604.19	-1.16796	6.9333	-2.62272	0.013181	0.0233695	-3.66949	-2.47884
ENSG00000206651.1	1.25468	-4.80383	1.73188	0.0922813	0.131887	-5.44672	1.68348
ENSG00000183856.11	-0.759107	0.57143	-1.24878	0.220796	0.282258	-6.04326	-1.22441
ENSG00000163382.13	-1.86711	6.85408	-6.16905	4.78169e-07	3.07354e-06	5.34044	-5.03487
ENSG00000160818.17	-1.89999	5.25911	-6.45386	2.30654e-07	1.66354e-06	5.97537	-5.17277
ENSG00000272971.1	-0.846694	0.182935	-2.00782	0.0527901	0.0803586	-4.87726	-1.93663
ENSG00000132702.13	-3.10611	4.95451	-3.97502	0.000337262	0.000891967	-0.475213	-3.58486
ENSG00000132692.19	-1.04057	7.4835	-3.78815	0.000599215	0.0014876	-0.943963	-3.43197
ENSG00000132688.11	-1.0633	4.78624	-2.91854	0.00632792	0.0121181	-3.02305	-2.73029
ENSG00000143320.9	-1.86006	2.40052	-4.40352	9.78878e-05	0.000298161	0.629016	-3.89577
ENSG00000223356.1	0.75791	-2.70547	0.789073	0.435426	0.50514	-6.53533	0.77994
ENSG00000143319.17	-0.719842	3.57673	-2.54036	0.0156815	0.0272447	-3.90097	-2.41624
ENSG00000143303.12	-1.62616	3.97733	-7.66417	5.53054e-09	7.86538e-08	10.4491	-5.83037
ENSG00000143314.12	-2.96363	5.99443	-8.69477	2.95731e-10	7.35775e-09	13.3649	-6.301
ENSG00000143321.19	-1.62718	6.76492	-7.7437	4.63746e-09	6.81823e-08	9.35157	-5.85968
ENSG00000143294.15	-2.25334	5.89777	-11.2091	5.91463e-13	5.95433e-11	16.8086	-7.20244
ENSG00000187800.14	1.75666	1.06137	2.38969	0.0224709	0.0376159	-4.1818	2.28231
ENSG00000132694.19	0.727157	6.20613	1.53633	0.134266	0.183238	-5.63205	1.49749
ENSG00000211581.1	1.07583	-4.88523	1.42956	0.161736	0.215578	-5.98388	1.39926
ENSG00000237842.2	1.07196	0.480322	3.00224	0.00494437	0.00972421	-2.81802	2.81064
ENSG00000117036.12	2.43038	3.42565	5.66274	2.17078e-06	1.09955e-05	4.63676	4.73684
ENSG00000231700.3	1.45287	-3.67239	1.39716	0.171187	0.226593	-5.99221	1.3684
ENSG00000183853.18	1.89775	1.29107	4.06873	0.000256806	0.000700923	0.00823837	3.65538
ENSG00000227295.2	1.78085	-1.91388	2.66578	0.0115575	0.0207872	-3.62239	2.52538
ENSG00000163563.8	1.47523	0.209247	2.61387	0.0132401	0.0234603	-3.6626	2.47725
ENSG00000163565.20	1.34475	2.62736	2.53041	0.0160608	0.0278281	-3.87486	2.40753
ENSG00000162706.13	-1.60936	8.94214	-3.48343	0.00144797	0.00326721	-1.68569	-3.18491
ENSG00000225670.4	-0.774936	0.927135	-0.883915	0.383792	0.454205	-6.60903	-0.870931
ENSG00000213088.12	-3.07058	2.87531	-5.35595	6.81423e-06	2.93417e-05	3.26315	-4.49941
ENSG00000158716.9	-2.4625	3.64789	-5.29421	7.03362e-06	3.01134e-05	3.06341	-4.49267
ENSG00000272668.2	-0.161445	0.973339	-0.367767	0.715348	0.765589	-6.73938	-0.364683
ENSG00000158710.15	-1.40442	4.55166	-4.91457	2.32323e-05	8.51341e-05	1.96217	-4.23132
ENSG00000177807.10	0.391081	6.58651	0.767869	0.447946	0.517346	-6.51554	0.758844
ENSG00000143315.8	0.564563	2.88938	1.46663	0.151965	0.204143	-5.71126	1.43263
ENSG00000162728.5	-0.51549	7.16425	-1.75553	0.0891441	0.127848	-5.27378	-1.69993
ENSG00000162729.14	-1.50008	8.1677	-6.01983	2.38617e-06	1.19062e-05	4.79277	-4.71762
ENSG00000018625.15	3.32909	8.68746	5.23963	8.28433e-06	3.46903e-05	2.83637	4.4577
ENSG00000143318.13	-0.716009	4.70896	-2.07436	0.0458209	0.0708508	-4.7734	-1.99704
ENSG00000227741.1	0.100104	-0.789691	0.194977	0.846542	0.875698	-6.97738	0.193533
ENSG00000162734.13	-1.62831	9.37872	-6.49352	1.80107e-07	1.36176e-06	6.35914	-5.21878
ENSG00000132716.19	-1.06517	5.29798	-3.69592	0.000780292	0.00188339	-1.17462	-3.35969
ENSG00000224261.2	-1.93201	-1.64599	-3.44002	0.00168058	0.00373738	-1.8499	-3.14155
ENSG00000162735.19	-0.74079	5.80172	-3.52753	0.00120807	0.00277661	-1.61294	-3.23697
ENSG00000122218.17	1.63116	7.07612	4.21864	0.000223081	0.000617164	0.282676	3.69133
ENSG00000235082.2	0.0813003	-2.67498	0.111574	0.911803	0.929979	-6.84565	0.110765
ENSG00000202078.1	2.08755	-4.23939	2.39051	0.022361	0.037452	-4.19248	2.28418
ENSG00000162736.17	-1.03843	5.5989	-3.56827	0.00106889	0.00249228	-1.48739	-3.27174
ENSG00000171786.6	-3.30979	-0.259682	-5.86798	1.16521e-06	6.50182e-06	4.49653	-4.86146
ENSG00000162738.7	0.00818955	2.39237	0.0180072	0.985739	0.989471	-6.79162	0.0178741
ENSG00000066294.15	3.35768	0.640893	6.53443	1.56799e-07	1.21209e-06	7.17014	5.24439
ENSG00000122223.13	-0.982166	-0.24302	-2.03164	0.0504233	0.0771608	-4.83655	-1.95636
ENSG00000213080.3	0.00568407	1.40389	0.0132535	0.989506	0.992447	-6.80001	0.0131527
ENSG00000158769.18	-0.423005	1.57701	-1.23668	0.224534	0.286381	-6.07054	-1.21456
ENSG00000215845.11	-2.16862	4.23672	-4.62722	5.75481e-05	0.000186885	1.20805	-4.02265
ENSG00000158773.14	-1.1558	5.9407	-5.03303	1.46249e-05	5.69007e-05	2.67526	-4.33426
ENSG00000289121.1	4.20227	-2.65793	5.40276	4.77782e-06	2.16806e-05	3.54588	4.57431
ENSG00000186517.14	0.742034	0.34867	1.26937	0.212989	0.273775	-5.98589	1.24539
ENSG00000162755.14	-0.92797	4.68922	-2.72783	0.0102448	0.0186798	-3.44357	-2.56746
ENSG00000143256.5	-2.99821	5.7609	-7.53894	1.10267e-08	1.37802e-07	9.24026	-5.71413
ENSG00000158793.14	-1.40956	5.20037	-6.49884	2.705e-07	1.9048e-06	6.02778	-5.14292
ENSG00000158796.17	-0.787355	4.64308	-5.13262	1.35964e-05	5.3396e-05	2.81019	-4.35028
ENSG00000143222.12	-1.43554	6.43382	-4.73651	4.55245e-05	0.000152344	1.49457	-4.07749
ENSG00000224985.1	1.86365	-2.01165	1.7705	0.0853858	0.12301	-5.34983	1.72026
ENSG00000143258.17	-0.698654	4.16083	-2.37669	0.024119	0.0400725	-4.33539	-2.25523
ENSG00000143224.18	-1.32481	4.2948	-6.27117	3.44379e-07	2.32699e-06	5.62551	-5.09738
ENSG00000158850.15	-1.59316	4.77665	-8.21672	1.55906e-09	2.77884e-08	10.2662	-6.03813
ENSG00000158859.10	0.244721	3.85191	0.257363	0.798424	0.836549	-6.84781	0.255387
ENSG00000158864.13	-1.90804	7.59665	-8.29996	1.09505e-09	2.10353e-08	10.5235	-6.0949
ENSG00000158869.11	-1.53274	1.69287	-3.24244	0.00262263	0.00554381	-2.26654	-3.00882
ENSG00000158882.15	-1.14054	5.15861	-3.70417	0.000739045	0.00179119	-1.16311	-3.37467
ENSG00000248485.2	-0.704588	5.70148	-2.0362	0.0503347	0.077047	-4.80469	-1.95711
ENSG00000158887.19	-0.449787	0.374325	-1.20215	0.237408	0.300473	-6.14162	-1.18149
ENSG00000143252.16	0.133856	5.08375	0.400979	0.690981	0.744273	-6.86479	0.397524
ENSG00000289106.1	1.05342	2.12307	2.89708	0.00646478	0.0123508	-3.08576	2.72323
ENSG00000188931.4	0.114164	-0.601691	0.18659	0.853109	0.881007	-6.75952	0.185153
ENSG00000288670.1	0.258459	3.83103	1.15768	0.255182	0.319952	-6.13959	1.13785
ENSG00000283696.1	3.5779	-1.87347	4.01042	0.000304085	0.000813225	-0.218098	3.61179
ENSG00000173110.8	0.430718	0.104457	0.628364	0.535003	0.60228	-6.41238	0.620387
ENSG00000203747.12	1.00977	2.11835	1.46789	0.151215	0.203237	-5.74514	1.43525
ENSG00000225217.1	1.09133	-0.724995	1.36841	0.181253	0.237997	-5.80288	1.33691
ENSG00000162746.14	0.460196	1.92864	1.02576	0.312504	0.381186	-6.26619	1.00998
ENSG00000081721.12	0.457099	3.65587	1.25059	0.219533	0.280875	-6.05436	1.22777
ENSG00000118217.7	1.60557	5.24085	8.24534	1.11371e-09	2.12621e-08	11.0348	6.0922
ENSG00000229808.1	1.93026	-3.38171	1.97338	0.0570114	0.0860306	-5.06865	1.90322
ENSG00000162745.11	-2.49332	2.18339	-4.54697	6.28576e-05	0.000201767	1.23203	-4.00182
ENSG00000198929.13	-1.11282	4.9131	-2.48676	0.0180277	0.030872	-3.97245	-2.36505
ENSG00000266144.1	0.0324084	-5.42702	0.0449094	0.964436	0.972801	-7.0045	0.0445881
ENSG00000207729.3	-0.309997	-5.55885	-0.550451	0.585731	0.649236	-6.80848	-0.545033
ENSG00000239887.6	0.411544	0.0793243	0.714142	0.479961	0.549072	-6.55723	0.706365
ENSG00000198574.6	-1.42985	-0.857753	-1.46953	0.150648	0.202577	-5.79637	-1.43725
ENSG00000152332.16	3.19493	5.89238	11.328	3.21343e-13	3.77708e-11	17.4074	7.28514
ENSG00000117143.14	1.05791	4.85497	2.932	0.00618027	0.0118625	-2.97982	2.73806
ENSG00000272574.1	3.20793	-3.84875	2.91579	0.00625944	0.0120007	-3.02533	2.73387
ENSG00000162733.19	2.41882	3.27101	5.75724	1.81099e-06	9.42326e-06	4.31311	4.77345
ENSG00000132196.16	-0.142399	2.67576	-0.460253	0.648252	0.706507	-6.7064	-0.456193
ENSG00000117152.14	0.61801	9.12715	1.78512	0.0830462	0.119981	-5.30026	1.73328
ENSG00000143248.13	1.92413	6.76963	5.97003	9.59989e-07	5.5021e-06	4.75051	4.89967
ENSG00000185630.19	2.42185	6.32415	9.18777	7.62946e-11	2.52816e-09	14.7126	6.50773
ENSG00000207082.1	0.971971	-4.52732	1.0049	0.321873	0.390677	-6.37364	0.990617
ENSG00000269887.1	2.37903	-3.17433	2.19881	0.0346266	0.0553278	-4.56115	2.1127
ENSG00000143171.13	-0.686943	3.0133	-1.68457	0.101664	0.14384	-5.41012	-1.63684
ENSG00000143198.13	-1.35307	7.54318	-3.60851	0.00114143	0.00264243	-1.36237	-3.25313
ENSG00000143149.13	1.00131	5.26014	2.89384	0.0066547	0.0126824	-3.07755	2.71365
ENSG00000143183.18	0.6306	5.33126	2.05873	0.0470971	0.072561	-4.83207	1.98543
ENSG00000224358.1	0.88742	-1.11801	1.55137	0.129836	0.177991	-5.76013	1.51475
ENSG00000143179.16	0.0813344	4.39962	0.348526	0.729771	0.77842	-6.72112	0.345431
ENSG00000188859.7	-0.708605	3.43383	-1.82292	0.0771279	0.112432	-5.22369	-1.7676
ENSG00000230898.1	2.19387	-4.24919	3.76837	0.000626396	0.00154837	-0.923781	3.41992
ENSG00000215952.1	0.367293	-4.96079	0.523857	0.604005	0.665923	-6.83488	0.51865
ENSG00000229588.3	-0.482853	0.312293	-1.08752	0.284758	0.351742	-6.19736	-1.06969
ENSG00000215835.2	2.69386	-0.775777	2.26129	0.0300805	0.0488865	-4.47173	2.16903
ENSG00000143157.12	1.53067	5.48189	4.87536	3.08382e-05	0.000108664	2.20726	4.16719
ENSG00000152382.6	2.02317	3.96218	4.3406	0.000116105	0.000346039	0.575381	3.85421
ENSG00000225171.2	-0.982854	-3.68538	-0.981923	0.333036	0.40208	-6.42677	-0.968018
ENSG00000143195.13	2.0809	4.75344	4.88804	2.26784e-05	8.34277e-05	2.03919	4.23674
ENSG00000143194.13	0.816773	1.91256	1.81715	0.078493	0.114215	-5.16315	1.7595
ENSG00000198842.10	-0.827504	1.15245	-2.01171	0.052145	0.0795156	-4.91692	-1.94193
ENSG00000143190.23	1.32205	3.84424	3.28001	0.00265572	0.00560612	-2.12761	3.00501
ENSG00000272033.1	4.85971	-2.93072	10.0086	1.02388e-11	5.24607e-10	15.0659	6.8031
ENSG00000198821.11	-1.93569	0.283686	-5.73446	1.86344e-06	9.64544e-06	4.1275	-4.7677
ENSG00000143162.9	-0.191867	4.91512	-0.533972	0.596751	0.659013	-6.7419	-0.529078
ENSG00000198771.11	0.207799	3.36977	0.909018	0.369699	0.439992	-6.48978	0.897038
ENSG00000197965.12	0.508246	4.76225	2.82931	0.00771349	0.0144895	-3.27362	2.66436
ENSG00000143158.11	0.2152	6.55459	0.658105	0.515383	0.583481	-6.5517	0.650479
ENSG00000143164.16	1.47288	6.8854	4.00044	0.000317092	0.000843343	-0.406143	3.60092
ENSG00000221545.1	0.00427644	-5.47318	0.00718927	0.994305	0.995954	-7.00508	0.00713795
ENSG00000224837.1	0.82539	0.72458	1.28223	0.208228	0.26864	-5.98463	1.25845
ENSG00000143147.15	1.26341	3.29943	4.48966	8.77231e-05	0.000270304	0.878841	3.92226
ENSG00000143155.13	1.15151	5.42684	4.74638	4.36058e-05	0.000147055	1.52662	4.08749
ENSG00000213064.10	2.05662	3.3227	3.19732	0.00299814	0.00623632	-2.32701	2.96793
ENSG00000235736.1	-1.93772	-2.20758	-2.60169	0.0144155	0.0252754	-3.88609	-2.44674
ENSG00000143153.14	0.349635	9.95136	1.33344	0.191721	0.249953	-5.91461	1.30551
ENSG00000143156.14	0.425829	3.95891	1.25963	0.216481	0.277689	-6.02703	1.23594
ENSG00000117475.14	3.2276	3.5108	6.61166	1.3931e-07	1.09757e-06	6.59681	5.26616
ENSG00000117477.13	1.42636	3.42339	3.33996	0.00212718	0.00460071	-2.01002	3.07188
ENSG00000117479.15	2.93732	2.00943	6.61858	1.21642e-07	9.82578e-07	7.05452	5.29101
ENSG00000234604.2	0.0133164	-5.03773	0.0154393	0.987771	0.99119	-6.83767	0.0153275
ENSG00000213062.5	1.86678	2.65118	5.31506	6.32718e-06	2.75389e-05	3.41714	4.51515
ENSG00000000460.17	1.82689	0.843476	3.83945	0.000519442	0.00131081	-0.736848	3.47053
ENSG00000188404.10	0.175551	0.14522	0.225337	0.8231	0.856871	-6.70093	0.223559
ENSG00000171806.12	1.69514	1.64393	3.83723	0.000657178	0.00161546	-0.747246	3.40685
ENSG00000000457.14	1.20337	3.15631	5.64725	2.27524e-06	1.14261e-05	4.55665	4.7273
ENSG00000075945.13	0.187247	7.59828	0.659803	0.514241	0.582435	-6.55412	0.652248
ENSG00000243051.3	3.04902	-4.06803	4.59962	5.37311e-05	0.000175817	1.46469	4.03877
ENSG00000232959.1	2.98077	-3.8284	2.36548	0.0236959	0.0394324	-4.24788	2.26202
ENSG00000120370.14	2.96573	1.62963	3.80272	0.000551995	0.00138237	-0.657536	3.45417
ENSG00000116132.12	1.32997	3.18538	4.76711	4.74563e-05	0.000157933	1.60891	4.06781
ENSG00000271811.1	-1.4995	-1.90286	-1.33508	0.190787	0.248908	-6.06211	-1.30825
ENSG00000076258.10	1.15121	-0.599531	1.27942	0.209287	0.269813	-5.97599	1.25553
ENSG00000285665.1	1.57719	-1.95579	2.05721	0.0472003	0.0727148	-4.93427	1.9845
ENSG00000117523.18	2.13699	6.32563	5.34912	5.65776e-06	2.50108e-05	3.17944	4.53879
ENSG00000233328.3	-3.65245	1.34165	-9.02486	1.18993e-10	3.54306e-09	14.2415	-6.44061
ENSG00000117533.15	1.20525	5.01036	5.21454	8.44865e-06	3.52825e-05	3.23713	4.45349
ENSG00000010165.20	-0.405944	5.20838	-1.81185	0.0787471	0.114531	-5.26105	-1.758
ENSG00000197959.15	3.25066	6.77549	12.9796	7.99584e-15	2.38177e-12	20.134	7.76765
ENSG00000233540.1	-0.190076	-4.01979	-0.190483	0.850049	0.878517	-6.81773	-0.189055
ENSG00000283152.1	2.41467	-4.49829	2.7412	0.0098003	0.0179519	-3.48994	2.5828
ENSG00000206684.1	0.445401	-5.43334	0.718723	0.477334	0.546527	-6.70049	0.710596
ENSG00000135845.10	-0.598174	3.80146	-2.71663	0.0103244	0.0188058	-3.48198	-2.56477
ENSG00000094975.14	1.90548	3.85288	5.95684	9.55908e-07	5.4816e-06	4.82718	4.9005
ENSG00000120337.10	1.52331	-0.755511	2.74101	0.0100959	0.0184452	-3.36659	2.57253
ENSG00000230849.2	1.81556	-1.38954	1.61	0.116791	0.162286	-5.54697	1.56839
ENSG00000226375.1	0.703018	-3.31727	0.757359	0.453919	0.523188	-6.69089	0.748898
ENSG00000117586.11	1.77265	0.142477	3.94942	0.00036263	0.000952111	-0.348701	3.56589
ENSG00000231615.2	2.75524	-3.41857	4.14967	0.000219	0.000607185	0.0329913	3.69603
ENSG00000203739.5	0.773169	1.52807	2.23341	0.0320984	0.0516869	-4.53269	2.14318
ENSG00000117592.9	-1.09668	6.9945	-3.54121	0.00131461	0.00299615	-1.53006	-3.21277
ENSG00000076321.11	3.7165	2.8282	5.32027	6.13357e-06	2.67928e-05	3.68757	4.52173
ENSG00000225591.2	0.335974	-5.01671	0.399639	0.691858	0.744996	-6.79223	0.396334
ENSG00000200674.1	1.89084	-4.42951	2.04597	0.0483541	0.0742766	-4.96142	1.97424
ENSG00000120334.16	1.75773	0.79476	6.10212	5.73369e-07	3.57329e-06	5.95816	4.99998
ENSG00000117593.12	1.87296	3.0004	5.65167	2.52145e-06	1.24622e-05	4.58353	4.70639
ENSG00000234741.9	-1.73773	5.33819	-4.10327	0.000261007	0.000711229	-0.143042	-3.65121
ENSG00000270084.2	-0.489254	-1.45518	-0.884556	0.383131	0.453531	-6.59198	-0.872142
ENSG00000185278.16	3.8683	3.04092	7.31771	2.42914e-08	2.6597e-07	8.19192	5.57828
ENSG00000135870.12	2.87261	4.1963	9.3467	5.36566e-11	1.92853e-09	13.3211	6.56042
ENSG00000236535.1	3.1121	-3.91699	5.0952	1.21335e-05	4.84116e-05	2.6548	4.37517
ENSG00000152061.24	2.20163	6.29089	12.9218	1.39275e-14	3.40284e-12	21.9608	7.69702
ENSG00000203737.5	4.54555	-0.906804	4.88754	2.26734e-05	8.34235e-05	2.38371	4.23679
ENSG00000237249.1	2.03955	-4.19104	3.67563	0.000791739	0.00190763	-1.19076	3.35567
ENSG00000223525.1	1.50583	-3.96942	1.42328	0.16358	0.217636	-5.88609	1.39313
ENSG00000289425.1	2.04021	-4.01523	2.05646	0.047377	0.072956	-4.87535	1.98291
ENSG00000287697.1	0.86171	-1.57376	1.17772	0.246878	0.310885	-6.30006	1.15797
ENSG00000116161.18	0.737398	7.27108	1.90168	0.0662517	0.0983441	-5.0523	1.83672
ENSG00000120333.4	0.859062	4.77811	2.46714	0.0186763	0.0318685	-4.05223	2.35193
ENSG00000235750.10	0.325411	0.95115	0.826035	0.414698	0.485053	-6.58106	0.815654
ENSG00000116147.17	2.81629	6.84957	7.79584	5.54006e-09	7.87377e-08	9.25363	5.83008
ENSG00000227740.2	1.50025	-2.17336	1.86633	0.0705128	0.103847	-5.15004	1.8086
ENSG00000143207.21	0.1265	5.13909	0.449571	0.656153	0.71364	-6.67053	0.44523
ENSG00000252906.1	2.4709	-3.7152	4.48471	7.56392e-05	0.000237204	1.1388	3.95781
ENSG00000236021.3	1.24792	-0.0696394	2.69588	0.0113625	0.0204907	-3.4437	2.53135
ENSG00000116183.11	1.92446	0.937187	4.74861	3.47509e-05	0.000120886	1.88191	4.13987
ENSG00000152092.16	1.98455	6.99775	4.15375	0.000211466	0.00058815	-0.0118542	3.70491
ENSG00000202609.4	-0.570006	-5.65132	-1.12263	0.269259	0.335397	-6.38417	-1.10477
ENSG00000198797.7	0.509235	5.9974	1.27878	0.209495	0.270046	-6.09307	1.25495
ENSG00000227579.6	1.66505	-0.395113	3.62727	0.0010465	0.002444	-1.28006	3.27772
ENSG00000120341.19	-1.07184	0.853832	-2.56011	0.0160389	0.0277945	-3.94562	-2.40803
ENSG00000242193.11	-0.451901	1.60961	-1.72083	0.0951412	0.135582	-5.31738	-1.66888
ENSG00000224687.2	-1.21296	0.485824	-4.04497	0.000299045	0.000801224	-0.260874	-3.61613
ENSG00000075391.18	3.2192	5.19165	9.52993	3.0943e-11	1.26003e-09	13.8137	6.64201
ENSG00000213058.3	-0.077827	-4.20625	-0.0922096	0.927089	0.942541	-6.77688	-0.0915081
ENSG00000213057.5	1.15539	-1.76285	1.42552	0.163126	0.217086	-5.88332	1.39463
ENSG00000116191.19	2.12283	2.73978	7.01932	3.66736e-08	3.723e-07	8.65977	5.50616
ENSG00000116194.13	2.784	0.219563	3.84361	0.000525204	0.0013232	-0.707855	3.46756
ENSG00000116199.12	0.214631	6.41585	0.836938	0.408323	0.47869	-6.66175	0.826848
ENSG00000186283.14	-1.22089	4.24704	-6.17462	4.75114e-07	3.05481e-06	5.46951	-5.0361
ENSG00000143322.21	1.48089	4.63288	4.00471	0.000337428	0.000892299	-0.368994	3.58473
ENSG00000057252.13	1.22549	3.22882	4.37741	0.000105368	0.000317917	0.636383	3.87789
ENSG00000162782.16	2.24745	0.26419	3.18815	0.00301855	0.00627458	-2.3462	2.96584
ENSG00000143340.7	-0.0235531	1.70845	-0.0371587	0.970572	0.977812	-6.90092	-0.0368905
ENSG00000169905.13	0.639776	5.44199	1.98473	0.0551035	0.0834768	-5.00351	1.91806
ENSG00000272906.1	0.105189	-1.17413	0.185471	0.85402	0.881684	-6.7366	0.183992
ENSG00000143337.19	2.3854	4.69678	5.82073	1.34436e-06	7.36166e-06	5.07327	4.83308
ENSG00000135837.16	3.57753	4.49959	10.6599	3.4646e-12	2.33968e-10	15.5414	6.95746
ENSG00000235145.2	2.70974	-3.70688	3.34778	0.00197838	0.00431796	-2.00418	3.09346
ENSG00000116260.17	-0.957156	5.79624	-3.24565	0.00301137	0.00626058	-2.23187	-2.96658
ENSG00000230124.8	-0.267277	5.09354	-1.07716	0.289868	0.35708	-6.19173	-1.05841
ENSG00000265435.1	-0.403608	-5.50289	-0.748695	0.459058	0.528345	-6.5969	-0.740398
ENSG00000143324.14	2.03374	5.06814	5.66569	3.03191e-06	1.46411e-05	4.53331	4.66865
ENSG00000283575.1	0.924801	-5.22896	1.53817	0.133027	0.181791	-5.82822	1.50227
ENSG00000135835.12	-0.0862809	2.59762	-0.252757	0.802049	0.839457	-6.75256	-0.250696
ENSG00000243155.1	-0.320822	-1.3702	-0.595631	0.555658	0.621437	-6.80976	-0.589302
ENSG00000232586.1	-0.620138	-0.462167	-1.65042	0.107832	0.151498	-5.68149	-1.60802
ENSG00000135823.14	1.10421	5.53264	6.32221	3.17676e-07	2.1716e-06	6.01786	5.11265
ENSG00000153029.16	1.04035	1.69884	2.60303	0.0138644	0.0244332	-3.68037	2.46076
ENSG00000162783.11	-0.23409	5.06086	-0.697193	0.490556	0.55928	-6.56793	-0.689424
ENSG00000179452.2	0.810315	-4.7715	0.955423	0.346022	0.415567	-6.44993	0.942333
ENSG00000198216.13	1.93837	6.48026	4.01768	0.000299323	0.000801869	-0.358053	3.61589
ENSG00000272880.1	-0.913298	-3.03144	-0.903666	0.372369	0.442517	-6.5992	-0.892044
ENSG00000231684.3	-3.02256	-3.52638	-3.16415	0.00321797	0.00663961	-2.56579	-2.94611
ENSG00000135821.19	1.68222	10.027	3.83146	0.000569499	0.00142162	-0.822126	3.44574
ENSG00000135828.11	1.89619	2.88631	5.67639	2.51998e-06	1.24595e-05	4.03683	4.70651
ENSG00000143333.7	0.04458	2.6688	0.103179	0.918432	0.935293	-6.79798	0.102409
ENSG00000135824.13	1.68251	3.11969	3.44831	0.0014926	0.003354	-1.7517	3.17612
ENSG00000135838.14	1.1241	2.41444	2.37531	0.0235579	0.0392216	-4.13208	2.26426
ENSG00000287808.1	-1.7908	0.0930614	-3.31698	0.00213407	0.00461276	-2.17194	-3.07091
ENSG00000135829.17	1.52298	6.58932	4.41962	9.1738e-05	0.000281638	0.885643	3.91146
ENSG00000135862.6	1.71493	3.81424	5.47292	4.07315e-06	1.89132e-05	3.81258	4.60761
ENSG00000157064.11	0.763358	7.55753	1.68015	0.101984	0.144206	-5.46885	1.63531
ENSG00000116698.22	-0.772056	5.67718	-2.16575	0.0375153	0.0593935	-4.60724	-2.08011
ENSG00000116701.15	2.55639	0.178762	3.55549	0.00111338	0.00258272	-1.43984	3.26019
ENSG00000162704.16	0.51274	5.62131	1.42053	0.164384	0.218573	-5.90349	1.39048
ENSG00000143344.16	1.63207	5.66244	5.67844	2.09253e-06	1.06587e-05	4.16174	4.74428
ENSG00000289581.1	2.68966	-3.4714	2.322	0.0262142	0.0431937	-4.32357	2.22302
ENSG00000198756.12	-0.206606	5.67128	-0.630527	0.53261	0.599803	-6.61877	-0.624027
ENSG00000198860.14	-0.999304	4.80405	-2.50578	0.0170354	0.0293623	-3.98185	-2.38594
ENSG00000271387.1	-1.39647	-1.42118	-2.86893	0.00699046	0.0132596	-3.15417	-2.6973
ENSG00000116667.15	0.965747	6.32418	3.21112	0.0028601	0.00598182	-2.3714	2.98239
ENSG00000230470.1	1.10384	-4.33285	1.26566	0.216277	0.277509	-5.95705	1.23649
ENSG00000285847.2	-0.189571	2.14153	-0.494437	0.624225	0.684921	-6.68481	-0.489872
ENSG00000116406.20	3.94845	4.37379	10.695	1.47373e-12	1.22782e-10	18.6066	7.07694
ENSG00000135842.17	3.02481	1.02965	4.15321	0.000216688	0.000601388	0.107168	3.69872
ENSG00000121481.11	2.49071	3.56881	7.25314	2.6063e-08	2.80982e-07	8.05763	5.56602
ENSG00000121486.12	1.85542	3.92446	6.84543	6.23345e-08	5.6802e-07	7.46865	5.41197
ENSG00000116668.13	3.01043	2.30539	6.28944	3.90509e-07	2.5834e-06	5.88254	5.07353
ENSG00000116679.16	0.671131	5.80009	2.13439	0.0399192	0.0627018	-4.72277	2.05458
ENSG00000047410.14	3.03265	6.02339	8.07854	1.67832e-09	2.95506e-08	11.6589	6.02623
ENSG00000157181.16	2.12603	3.23259	4.43898	8.67005e-05	0.000267533	0.869522	3.92508
ENSG00000229739.4	3.11726	0.994583	4.88148	2.68122e-05	9.63688e-05	2.05328	4.19898
ENSG00000273198.1	-0.254931	-3.95066	-0.230778	0.818848	0.853221	-6.87886	-0.229026
ENSG00000228238.1	2.62248	-3.49067	2.75932	0.00916279	0.0169024	-3.44468	2.60592
ENSG00000073756.13	2.4348	2.26862	4.68794	6.14148e-05	0.000197817	1.39567	4.00731
ENSG00000273129.2	2.66828	-1.59106	3.71989	0.000744638	0.00180374	-1.09169	3.37259
ENSG00000116711.10	3.79839	1.74508	4.68101	4.33241e-05	0.000146264	1.57867	4.089
ENSG00000225462.1	-0.668106	-0.742689	-1.20794	0.23596	0.298937	-6.25633	-1.18514
ENSG00000162670.11	2.69715	3.98639	5.02782	1.48572e-05	5.76703e-05	2.47595	4.3308
ENSG00000237457.6	2.74805	-0.079365	3.37973	0.00180422	0.00398301	-1.89843	3.1207
ENSG00000228020.2	-0.51485	-3.87644	-0.516317	0.608916	0.670526	-6.70567	-0.511622
ENSG00000271187.1	0.914261	-5.1685	1.11842	0.271154	0.337449	-6.29891	1.10041
ENSG00000233882.2	0.410354	-5.10086	0.541245	0.591847	0.654481	-6.78095	0.536161
ENSG00000236792.1	2.75737	-2.74407	4.05793	0.000267733	0.000727367	-0.115606	3.64467
ENSG00000090104.12	4.15435	0.408407	3.29352	0.002566	0.00543732	-2.04241	3.01545
ENSG00000116741.8	-0.656426	5.0284	-1.63876	0.112135	0.156828	-5.44499	-1.58867
ENSG00000234473.1	3.22101	-3.09484	4.65274	4.58514e-05	0.000153343	1.64368	4.07583
ENSG00000116750.14	1.60465	5.44132	6.04895	8.13483e-07	4.78086e-06	4.94504	4.9321
ENSG00000238754.1	-1.00475	-5.28491	-1.52785	0.135844	0.185164	-5.67837	-1.49145
ENSG00000116747.13	4.64031	4.03746	10.8746	2.4238e-12	1.80498e-10	15.862	7.00764
ENSG00000023572.10	1.06847	4.58659	2.98486	0.00516282	0.0101022	-2.91316	2.7967
ENSG00000134371.14	3.33971	3.87445	6.82518	6.53085e-08	5.89775e-07	8.09771	5.40362
ENSG00000221680.1	0.0710866	-5.31131	0.10162	0.91964	0.936348	-6.99457	0.100887
ENSG00000162630.6	1.45757	4.76823	3.46062	0.00146439	0.00330083	-1.7466	3.18165
ENSG00000286285.1	1.34445	-0.1723	1.69424	0.09916	0.140673	-5.42693	1.64894
ENSG00000287364.1	1.65908	2.47633	2.60322	0.0137579	0.0242672	-3.6635	2.46352
ENSG00000162687.19	5.06176	2.29176	9.70912	2.45199e-11	1.03531e-09	14.7951	6.67621
ENSG00000265986.1	-0.511432	-5.61149	-0.857653	0.396937	0.467218	-6.63914	-0.847105
ENSG00000177888.8	4.70959	3.54567	14.5814	2.30674e-16	2.28e-13	24.6278	8.20496
ENSG00000134376.17	3.83338	3.04359	7.46438	1.9319e-08	2.20289e-07	8.4644	5.61799
ENSG00000221879.3	0.56537	-4.51616	0.579308	0.566103	0.631245	-6.69991	0.5738
ENSG00000213047.13	3.9588	2.41478	10.0152	5.42531e-11	1.9406e-09	14.137	6.55877
ENSG00000233040.2	0.704174	-3.69567	0.697613	0.490101	0.558921	-6.65413	0.690148
ENSG00000203724.11	-0.99095	0.871131	-2.67729	0.0116565	0.0209445	-3.5311	-2.52238
ENSG00000151414.15	3.64642	3.30056	6.46754	1.97881e-07	1.46908e-06	6.96691	5.20132
ENSG00000081237.20	4.84428	0.827025	5.61414	2.57857e-06	1.2703e-05	4.2943	4.70182
ENSG00000229989.5	6.20505	-1.26307	5.84713	1.60758e-06	8.53854e-06	4.66457	4.79738
ENSG00000207975.1	-0.158137	-5.56565	-0.26505	0.79253	0.831977	-6.97561	-0.263026
ENSG00000207759.1	0.0104331	-5.55585	0.0206398	0.983651	0.988058	-7.00561	0.0204924
ENSG00000162702.8	2.56217	3.54945	7.93307	4.79044e-09	6.98646e-08	9.59014	5.85429
ENSG00000118197.14	1.91157	2.8083	4.06565	0.000259113	0.000706775	-0.0332721	3.65308
ENSG00000260088.1	-0.665498	-0.979915	-1.02188	0.314443	0.383106	-6.20576	-1.00594
ENSG00000118200.15	2.75535	6.37732	8.69043	2.99317e-10	7.41304e-09	13.36	6.29913
ENSG00000231333.2	0.018973	-5.05461	0.0216451	0.982855	0.987487	-6.89572	0.02149
ENSG00000116852.15	0.711653	5.60419	1.30431	0.200808	0.260303	-5.99475	1.27925
ENSG00000232237.5	-3.19412	-0.405697	-6.45502	2.21026e-07	1.60904e-06	6.09852	-5.18072
ENSG00000116857.17	-2.39859	6.70563	-9.62823	2.335e-11	9.95521e-10	15.8815	-6.68338
ENSG00000081277.13	-0.40167	0.25335	-0.663177	0.511747	0.580154	-6.59551	-0.65612
ENSG00000118194.21	0.870422	-0.201979	1.1225	0.27019	0.336403	-6.10749	1.10263
ENSG00000174307.7	-2.73991	5.59784	-7.7115	4.82576e-09	7.02384e-08	9.34547	-5.85307
ENSG00000159176.14	-0.895038	8.38555	-1.91563	0.0637048	0.0949655	-5.08727	-1.85424
ENSG00000224536.2	-0.989781	-0.273851	-2.76525	0.00970509	0.017791	-3.31507	-2.58616
ENSG00000223396.4	0.926471	-0.756567	1.07571	0.289582	0.356809	-6.31264	1.05904
ENSG00000134369.16	1.7752	5.55029	4.55639	6.7424e-05	0.000214598	1.04218	3.9852
ENSG00000231871.5	-1.18749	-1.13787	-2.59907	0.0136064	0.0240431	-3.89	-2.46749
ENSG00000264802.1	-0.177889	-5.18809	-0.201593	0.841455	0.871722	-6.91572	-0.200032
ENSG00000198700.10	0.570582	6.00091	2.19681	0.0351225	0.0560213	-4.54106	2.10694
ENSG00000277681.1	1.02222	-4.75097	1.32638	0.193332	0.251751	-6.11117	1.30079
ENSG00000198892.7	-1.54572	6.39949	-6.77797	7.51807e-08	6.64825e-07	7.87571	-5.37833
ENSG00000223774.5	-2.87611	0.697011	-4.9568	1.92515e-05	7.24138e-05	2.08034	-4.2734
ENSG00000163431.13	0.2456	2.15583	0.319649	0.751141	0.796798	-6.80235	0.317135
ENSG00000134375.11	0.305351	6.07792	0.917448	0.366014	0.436371	-6.35798	0.903965
ENSG00000176393.11	-1.54101	4.12097	-7.42966	1.17843e-08	1.45432e-07	8.49857	-5.70282
ENSG00000170075.10	0.278087	6.84871	0.577474	0.567718	0.632786	-6.60668	0.571416
ENSG00000143862.8	-2.29179	6.79355	-7.92746	2.59687e-09	4.23305e-08	9.96783	-5.95524
ENSG00000077152.11	-0.501623	3.21657	-1.4749	0.151002	0.203001	-5.68768	-1.436
ENSG00000077157.22	1.31908	6.15854	4.57937	6.0294e-05	0.000194698	1.09806	4.01166
ENSG00000232626.3	4.74082	-2.21864	6.63961	1.13692e-07	9.2871e-07	7.53899	5.30336
ENSG00000236439.4	-2.13722	-1.02653	-3.91264	0.000405592	0.00105284	-0.616704	-3.53642
ENSG00000143858.12	-0.612724	5.55035	-0.939719	0.354079	0.423908	-6.37554	-0.926707
ENSG00000226862.1	-1.15557	-2.67944	-1.22408	0.229124	0.291431	-6.11255	-1.20262
ENSG00000117139.18	2.51137	4.80328	7.45045	1.03058e-08	1.30442e-07	8.91267	5.72562
ENSG00000235449.2	1.10749	-4.20771	1.40063	0.170156	0.225419	-6.00795	1.3717
ENSG00000228288.8	-3.89766	0.324217	-10.2006	7.0217e-12	4.03934e-10	15.0074	-6.85721
ENSG00000214796.9	-0.994106	1.4062	-2.50195	0.0171913	0.0295888	-3.97953	-2.38259
ENSG00000234996.4	-0.995985	-0.695742	-1.96909	0.0569247	0.0859245	-5.13561	-1.90389
ENSG00000183155.5	-0.622534	4.56166	-3.16658	0.00320748	0.0066211	-2.48121	-2.94712
ENSG00000117153.16	0.438782	5.62651	1.90579	0.0651505	0.096855	-5.08524	1.84422
ENSG00000159346.13	-0.0614226	5.8589	-0.195388	0.846222	0.875451	-6.99533	-0.193941
ENSG00000159348.13	-1.22945	5.54703	-5.64749	2.55572e-06	1.26047e-05	3.89841	-4.70363
ENSG00000163444.12	-0.0762885	6.57379	-0.333596	0.740846	0.787992	-6.7336	-0.330733
ENSG00000143847.16	0.571318	6.13861	1.26023	0.216344	0.277567	-6.0236	1.23631
ENSG00000163485.17	-2.19857	6.58573	-7.68688	1.00316e-08	1.2794e-07	8.93424	-5.73019
ENSG00000133048.13	-0.882279	4.06746	-3.05923	0.00460027	0.00911295	-2.68082	-2.83377
ENSG00000159388.6	0.967052	4.27888	1.56115	0.128484	0.176404	-5.58024	1.52011
ENSG00000122176.12	-0.195551	1.9048	-0.360578	0.720706	0.770489	-6.74918	-0.357516
ENSG00000188783.6	-1.76705	3.98859	-4.20414	0.000173202	0.00049284	0.118413	-3.7552
ENSG00000058668.15	1.44732	7.03936	3.21407	0.00285391	0.00597289	-2.35919	2.98305
ENSG00000221643.1	1.55844	-4.04522	1.65709	0.106745	0.150198	-5.59154	1.613
ENSG00000182004.13	-1.04123	4.38449	-2.17014	0.0368981	0.0585527	-4.65308	-2.08689
ENSG00000143842.15	0.0886287	3.15606	0.215026	0.831052	0.863496	-6.91181	0.213352
ENSG00000143845.15	-1.0269	2.63453	-3.19652	0.00300386	0.00624643	-2.43721	-2.96734
ENSG00000174567.8	-2.34852	0.88665	-6.3452	2.80841e-07	1.96174e-06	5.79975	-5.13587
ENSG00000143850.16	0.531643	6.22444	1.20989	0.234595	0.297363	-6.11151	1.18861
ENSG00000231691.2	-1.91647	-1.09753	-3.84983	0.000482581	0.00122949	-0.749379	-3.49024
ENSG00000219133.2	-2.2388	-1.97999	-3.08276	0.00433734	0.00865358	-2.74872	-2.85253
ENSG00000158615.10	3.14227	4.51462	7.03245	4.20192e-08	4.13894e-07	8.55856	5.48215
ENSG00000288934.1	-0.890402	0.490339	-2.40314	0.0217651	0.0365384	-4.20409	-2.29444
ENSG00000133056.14	0.949269	4.27184	1.67623	0.102866	0.145342	-5.5373	1.63112
ENSG00000198625.14	2.75018	3.95186	6.63252	1.48726e-07	1.15708e-06	6.47271	5.25413
ENSG00000170382.12	-1.37863	5.35141	-3.93813	0.000440161	0.00113176	-0.550689	-3.51475
ENSG00000252650.1	-0.502006	-5.42702	-0.788626	0.435719	0.505426	-6.52891	-0.779443
ENSG00000163531.17	1.1385	7.02021	2.39128	0.0224788	0.0376262	-4.17389	2.28218
ENSG00000229657.2	3.70875	-3.20767	5.88263	1.41054e-06	7.64892e-06	4.57165	4.82351
ENSG00000184144.12	-0.235882	7.36868	-0.377746	0.708041	0.759526	-6.73826	-0.374488
ENSG00000174529.7	-1.66683	2.09569	-4.57987	5.8774e-05	0.000190468	1.09858	-4.01768
ENSG00000117222.14	1.41297	4.67938	7.32637	1.49198e-08	1.79442e-07	8.44536	5.66248
ENSG00000133059.17	1.4158	5.45142	3.72933	0.000703109	0.0017146	-1.08253	3.38836
ENSG00000133069.17	-0.89067	5.7825	-2.69576	0.0113826	0.0205184	-3.4876	-2.53073
ENSG00000162873.15	-0.996327	2.65592	-3.0597	0.00450566	0.00895081	-2.68165	-2.8404
ENSG00000235363.1	-0.422695	-1.79856	-0.491628	0.626116	0.686646	-6.78565	-0.487201
ENSG00000281406.2	-0.857872	0.953572	-2.21241	0.0341025	0.0545866	-4.49936	-2.11886
ENSG00000117266.16	-2.15289	5.77279	-3.54109	0.00117661	0.00271204	-1.56489	-3.24449
ENSG00000174514.13	0.982002	6.48162	2.49174	0.0180312	0.0308731	-3.93774	2.36498
ENSG00000206762.1	0.912512	-4.67809	1.06437	0.294471	0.362073	-6.41109	1.04836
ENSG00000158711.14	3.60792	3.60844	8.40279	6.71288e-10	1.4255e-08	11.6909	6.17271
ENSG00000158715.6	-1.14902	2.33575	-1.26592	0.213935	0.274833	-6.05717	-1.24282
ENSG00000069275.13	1.01699	8.4652	4.64526	4.91836e-05	0.000162909	1.26959	4.05947
ENSG00000201944.1	1.21346	-4.67931	1.65626	0.107103	0.150615	-5.48445	1.61135
ENSG00000117280.13	1.45022	3.61351	3.99394	0.000318929	0.000847812	-0.363631	3.59942
ENSG00000133065.11	0.539653	4.87579	1.5927	0.120346	0.166672	-5.602	1.55332
ENSG00000286619.1	0.577194	2.11741	1.82429	0.0793091	0.115225	-5.11026	1.75471
ENSG00000276600.5	-0.392957	1.40114	-0.598626	0.553306	0.619358	-6.65246	-0.592813
ENSG00000266028.8	-0.588389	5.72305	-2.23426	0.0327468	0.0526101	-4.43956	-2.13517
ENSG00000229509.1	2.44104	-3.4331	2.96818	0.00549636	0.0106827	-2.94274	2.77641
ENSG00000263528.8	-1.04088	0.777516	-2.82044	0.00785691	0.0147245	-3.29565	-2.65816
ENSG00000266094.8	-0.440794	4.05646	-1.27465	0.211483	0.27216	-5.98488	-1.2495
ENSG00000143486.16	-0.350448	4.22174	-1.34122	0.18853	0.246311	-5.96973	-1.31494
ENSG00000143479.18	0.918968	2.03111	2.89458	0.00672427	0.0127982	-3.03061	2.7102
ENSG00000162889.11	-1.07475	3.91413	-2.89963	0.00649653	0.0124038	-3.07742	-2.72161
ENSG00000224114.1	-3.19958	-4.05524	-3.05638	0.00465286	0.00920623	-2.62495	-2.83013
ENSG00000123836.15	1.67986	5.18605	6.84829	7.46263e-08	6.60728e-07	6.99332	5.37966
ENSG00000180667.11	3.24565	3.13918	10.991	9.10663e-13	8.57245e-11	16.9054	7.14338
ENSG00000275392.1	-0.393768	-2.03141	-0.54312	0.5905	0.653324	-6.84808	-0.538112
ENSG00000196352.18	0.818117	3.71247	1.28397	0.207837	0.268231	-6.08182	1.25953
ENSG00000117335.21	2.83908	4.66275	5.98234	8.23837e-07	4.82997e-06	5.56355	4.92963
ENSG00000234219.1	2.19012	-4.13252	2.8584	0.00724008	0.0136853	-3.20655	2.68559
ENSG00000203709.12	3.57437	2.85526	6.05297	9.11495e-07	5.2658e-06	5.11457	4.90984
ENSG00000174059.17	-1.65023	4.00844	-6.2633	1.19453e-06	6.65343e-06	5.39761	-4.85654
ENSG00000076356.7	0.85259	6.15936	1.61773	0.115307	0.160532	-5.52481	1.57478
ENSG00000286198.2	1.06032	1.18818	2.58915	0.0145697	0.0255149	-3.68644	2.4429
ENSG00000226843.1	-0.143661	-5.47018	-0.28306	0.778816	0.820273	-6.86813	-0.280862
ENSG00000008118.10	-1.30078	5.97033	-2.6478	0.0124051	0.0221468	-3.61721	-2.50041
ENSG00000196878.15	-1.79814	3.96934	-4.44785	8.55352e-05	0.000264274	0.777753	-3.92834
ENSG00000227591.6	-2.50427	-1.8411	-4.42594	9.00488e-05	0.000276961	0.701037	-3.91595
ENSG00000123689.6	0.169069	1.01967	0.412033	0.682845	0.73686	-6.75685	0.408584
ENSG00000117594.10	1.50867	2.68848	1.58478	0.122547	0.169365	-5.53195	1.54417
ENSG00000117597.18	1.38928	4.11379	6.46661	1.91037e-07	1.42851e-06	6.98982	5.20785
ENSG00000143469.20	4.96685	2.7781	14.5947	2.00443e-16	2.07554e-13	26.9966	8.22182
ENSG00000203706.8	-1.85302	1.42264	-3.47802	0.00139051	0.00315128	-1.75135	-3.19661
ENSG00000082497.12	1.52416	2.73401	4.111	0.000228818	0.000631267	-0.0484777	3.68487
ENSG00000054392.13	1.90014	2.38549	4.37587	0.000106983	0.000322164	0.664528	3.87418
ENSG00000143473.13	0.928469	5.06023	1.61021	0.116431	0.16188	-5.57859	1.56993
ENSG00000224668.1	4.4136	-3.26048	5.33575	7.19629e-06	3.0671e-05	3.21023	4.4878
ENSG00000234233.1	0.465327	0.48098	1.04132	0.304933	0.373249	-6.28509	1.02591
ENSG00000226986.4	-3.94672	-1.08764	-6.21106	4.12554e-07	2.71109e-06	6.14878	-5.06307
ENSG00000117625.14	1.13254	4.48697	4.74803	3.64039e-05	0.000125771	1.57003	4.12919
ENSG00000082512.15	1.03508	2.72527	2.66437	0.0116768	0.0209775	-3.57423	2.52176
ENSG00000287033.2	-1.18699	-2.52344	-2.5858	0.0141364	0.0248481	-3.76366	-2.45378
ENSG00000153363.14	0.440767	1.07515	0.796134	0.431416	0.501263	-6.46823	0.786771
ENSG00000170385.10	2.8565	4.01903	12.366	4.09859e-14	7.7499e-12	19.1734	7.55783
ENSG00000117650.13	1.74458	0.669348	2.25678	0.0305624	0.0495252	-4.3895	2.16272
ENSG00000123684.13	1.72026	6.28841	6.87538	6.07094e-08	5.56077e-07	7.13336	5.4167
ENSG00000241395.3	1.97874	-4.54301	1.99855	0.0541969	0.0822869	-5.02987	1.92526
ENSG00000143493.13	0.99965	3.35737	4.65868	5.12622e-05	0.000168893	1.33334	4.0498
ENSG00000220749.4	-3.08801	0.965565	-4.77608	7.85993e-05	0.000245505	1.80984	-3.94863
ENSG00000066027.12	0.305421	4.90719	1.16842	0.250723	0.315088	-6.23968	1.1486
ENSG00000230063.1	2.02955	-4.15093	2.91678	0.00645901	0.012344	-3.0019	2.72352
ENSG00000201544.1	0.260501	-5.12406	0.286524	0.776176	0.818245	-6.81535	0.284306
ENSG00000229832.1	2.35057	-4.16882	3.2898	0.00230815	0.0049449	-2.16195	3.04742
ENSG00000065600.13	-0.092267	3.88817	-0.118531	0.906363	0.925646	-6.92485	-0.117628
ENSG00000117691.10	-2.96364	6.55645	-5.303	6.71853e-06	2.901e-05	3.14571	-4.50242
ENSG00000260805.2	-2.06381	1.16143	-4.24484	0.000156698	0.000451191	0.224027	-3.78021
ENSG00000162772.17	0.303932	2.88371	0.380218	0.706291	0.757948	-6.72559	0.376841
ENSG00000123685.9	-1.64262	2.03889	-5.14467	1.17024e-05	4.69239e-05	2.57845	-4.38306
ENSG00000117697.15	1.79101	4.29863	4.65711	4.57784e-05	0.000153123	1.45275	4.0762
ENSG00000203705.11	0.958984	4.03799	3.4162	0.00162887	0.00362869	-1.86087	3.15069
ENSG00000198468.10	-0.739471	1.266	-2.26844	0.0314161	0.0507309	-4.3584	-2.15176
ENSG00000162769.13	1.41316	2.70413	4.52695	6.68058e-05	0.000212849	1.0839	3.98738
ENSG00000174606.14	1.66531	4.07818	6.22491	4.89102e-07	3.12993e-06	5.42107	5.03054
ENSG00000136643.12	2.43655	5.39241	6.62029	1.20463e-07	9.74144e-07	7.43622	5.29279
ENSG00000117707.16	4.57134	2.72495	6.81786	9.3881e-08	7.97438e-07	7.02919	5.33819
ENSG00000143499.14	0.721977	5.8053	1.7413	0.0911744	0.130485	-5.31741	1.68924
ENSG00000152104.12	2.6315	3.35363	5.899	1.45324e-06	7.84721e-06	4.59141	4.81756
ENSG00000117724.14	0.673674	1.53675	1.07885	0.288088	0.355371	-6.27137	1.06233
ENSG00000082482.14	1.35549	2.83415	3.28172	0.00236867	0.00506109	-2.15265	3.03963
ENSG00000136636.13	2.36921	4.33972	4.92201	2.04392e-05	7.62611e-05	2.41575	4.26004
ENSG00000196482.18	3.38701	3.24921	6.46152	2.03805e-07	1.50739e-06	6.36499	5.19583
ENSG00000092978.11	2.99119	3.24	11.1627	4.59845e-13	4.90971e-11	19.7351	7.23667
ENSG00000067533.6	2.72174	3.34936	8.14905	1.37278e-09	2.5106e-08	11.8973	6.05864
ENSG00000092969.12	3.66797	2.69235	5.06775	1.4637e-05	5.69274e-05	2.55236	4.33408
ENSG00000228063.3	1.26702	0.437741	2.93085	0.00596277	0.0114866	-3.00086	2.74982
ENSG00000143353.12	1.69419	3.53817	3.17972	0.00315908	0.00653422	-2.39704	2.95182
ENSG00000277007.1	4.77662	-2.29734	8.11575	1.50934e-09	2.7102e-08	11.7957	6.04336
ENSG00000287676.1	4.06079	-2.39052	6.10732	5.64429e-07	3.52991e-06	6.00584	5.00301
ENSG00000196660.12	1.43022	2.73756	4.13894	0.000304218	0.00081328	0.0301286	3.61168
ENSG00000136628.18	1.32671	6.48934	4.56732	6.86178e-05	0.000217792	1.2169	3.98103
ENSG00000162813.18	0.570721	3.61359	1.94965	0.0592902	0.0891423	-5.13967	1.88604
ENSG00000067704.10	1.80862	5.58094	4.32998	0.000119552	0.000355581	0.646195	3.84704
ENSG00000118873.17	2.51929	5.19604	10.4147	5.34962e-12	3.23132e-10	15.107	6.89598
ENSG00000218283.2	0.607332	5.60252	1.22043	0.231417	0.293969	-6.26418	1.19672
ENSG00000116141.17	1.84536	5.12075	5.70045	2.03474e-06	1.03936e-05	4.09952	4.74994
ENSG00000233012.2	4.65835	-3.00887	6.21213	4.26323e-07	2.78725e-06	5.78774	5.05681
ENSG00000162817.7	-0.52118	7.77633	-1.34468	0.18741	0.245112	-5.97718	-1.31828
ENSG00000117791.16	0.667803	3.66843	1.8556	0.0721405	0.105993	-5.16306	1.79823
ENSG00000186205.14	0.038598	3.19281	0.139984	0.889561	0.911569	-6.77948	0.13886
ENSG00000143507.18	1.53342	2.52536	3.40385	0.0016847	0.0037458	-1.84732	3.14083
ENSG00000143498.18	1.90416	1.04433	4.13784	0.000210021	0.00058475	0.234678	3.70665
ENSG00000225265.2	-0.244211	-0.0573764	-0.544548	0.589528	0.652631	-6.84636	-0.53952
ENSG00000154305.18	2.32796	6.11177	7.54108	8.19994e-09	1.08592e-07	9.15127	5.7643
ENSG00000272750.1	-0.50269	-0.234529	-0.998912	0.325097	0.393938	-6.43413	-0.984039
ENSG00000186063.13	2.48911	3.34149	6.09176	5.91781e-07	3.66448e-06	5.44276	4.99388
ENSG00000162819.12	2.72371	4.12403	7.98264	2.22416e-09	3.72692e-08	10.2714	5.98053
ENSG00000154309.9	0.188649	1.98494	0.624079	0.536882	0.603957	-6.57589	0.617535
ENSG00000143502.16	-0.855022	5.88152	-2.77948	0.00877139	0.0162548	-3.35853	-2.62084
ENSG00000162909.18	1.28323	5.59222	3.56577	0.00108581	0.00252686	-1.49782	3.26729
ENSG00000143514.17	2.71204	4.80081	4.54417	6.9582e-05	0.000220466	1.04729	3.97771
ENSG00000288999.1	-2.04672	-0.929763	-3.03628	0.0045862	0.00909005	-2.81831	-2.83475
ENSG00000188460.4	1.24692	0.212698	1.408	0.167978	0.222846	-5.93979	1.37873
ENSG00000272645.4	-0.327753	1.2909	-0.513063	0.611159	0.672689	-6.70295	-0.50842
ENSG00000185495.10	-1.17088	2.66047	-3.71831	0.000762281	0.00184339	-1.10755	-3.36614
ENSG00000278467.1	4.38675	-2.53706	6.37211	4.19509e-07	2.75097e-06	5.76159	5.05989
ENSG00000143756.12	3.28351	4.68124	9.49535	3.78429e-11	1.46683e-09	14.712	6.61229
ENSG00000236773.1	-0.445592	-3.29008	-0.550068	0.585777	0.649254	-6.83957	-0.544966
ENSG00000143753.13	0.293199	5.46312	0.998639	0.324956	0.393799	-6.40957	0.984324
ENSG00000237101.1	-1.59663	-1.7911	-2.74759	0.00944355	0.0173599	-3.47012	-2.59557
ENSG00000143748.18	0.400815	3.34722	1.34253	0.188199	0.245936	-5.93481	1.31593
ENSG00000221406.1	0.673604	-5.25567	0.83879	0.407297	0.477577	-6.6444	0.82866
ENSG00000143771.12	0.166664	4.2061	0.75955	0.452988	0.522254	-6.64213	0.750443
ENSG00000162923.17	2.23366	5.69479	9.88004	1.2002e-11	5.91801e-10	16.5453	6.78019
ENSG00000266618.1	0.678579	-5.46535	0.994122	0.327007	0.395923	-6.50909	0.980159
ENSG00000143786.8	-0.87679	4.70568	-2.61795	0.013253	0.0234794	-3.68573	-2.4769
ENSG00000233384.3	-1.86682	2.11996	-5.20206	1.0562e-05	4.29453e-05	2.70785	-4.40534
ENSG00000185842.16	3.89797	1.4317	8.7784	3.07777e-09	4.88155e-08	11.3349	5.9274
ENSG00000143815.15	1.97445	2.44386	4.03023	0.000311615	0.000830605	-0.249625	3.60545
ENSG00000154380.19	1.39072	5.52022	4.9468	1.99838e-05	7.47802e-05	2.07567	4.26507
ENSG00000289602.1	-0.990928	-1.29618	-2.2377	0.0322708	0.0519375	-4.59981	-2.14104
ENSG00000143742.14	1.16082	6.60157	3.24106	0.00276884	0.00581734	-2.2751	2.9923
ENSG00000143819.13	-2.00041	5.86202	-5.57511	3.1647e-06	1.51879e-05	3.70378	-4.65983
ENSG00000242861.1	-3.70228	-0.582435	-4.38247	0.0001036	0.000313191	0.585766	-3.882
ENSG00000196187.12	-0.869114	4.9342	-1.12335	0.269105	0.335245	-6.20145	-1.10512
ENSG00000143811.20	-1.80584	5.22469	-6.63902	1.81348e-07	1.36714e-06	7.12044	-5.21751
ENSG00000143751.10	3.24828	3.23406	6.4109	2.2588e-07	1.63398e-06	6.89764	5.17667
ENSG00000272562.2	-2.29559	-0.911406	-3.83081	0.000513189	0.00129774	-0.834791	-3.47378
ENSG00000163041.13	0.277396	5.53935	0.483303	0.632084	0.691869	-6.8413	0.478795
ENSG00000225518.3	-0.334215	-0.454838	-0.853631	0.399132	0.469345	-6.63809	-0.843173
ENSG00000182827.9	2.85322	4.30338	6.36093	2.64555e-07	1.86778e-06	6.20627	5.14709
ENSG00000183814.16	2.93173	0.574601	6.47489	1.88566e-07	1.41312e-06	6.82971	5.21027
ENSG00000143799.14	0.120272	7.44232	0.435425	0.665936	0.722001	-6.91978	0.431733
ENSG00000177770.11	-0.803091	-1.90463	-1.42714	0.162428	0.21636	-6.0019	-1.39695
ENSG00000203685.11	0.146533	5.11577	0.27497	0.785002	0.825389	-6.79288	0.272807
ENSG00000143772.11	0.26976	6.07564	0.5707	0.572012	0.636604	-6.65014	0.565091
ENSG00000143776.20	2.24616	6.45368	7.53862	8.05788e-09	1.07036e-07	8.88784	5.76724
ENSG00000236636.2	2.38651	-4.32107	2.71592	0.0102818	0.0187393	-3.53437	2.5662
ENSG00000181450.18	1.91626	1.85174	4.68893	4.53311e-05	0.00015186	1.50781	4.07848
ENSG00000143740.15	-0.808226	6.17359	-3.62496	0.000953525	0.00225212	-1.34726	-3.30389
ENSG00000081692.13	-1.50841	4.29987	-5.88972	1.13224e-06	6.33571e-06	4.71717	-4.86714
ENSG00000286389.2	-0.0562672	-0.0196309	-0.0989063	0.921865	0.938298	-6.97929	-0.0980854
ENSG00000143816.8	-0.267934	-0.6699	-0.563571	0.576651	0.641042	-6.69681	-0.558283
ENSG00000143761.16	-1.31364	8.29581	-6.91488	1.08308e-07	8.9439e-07	7.02812	-5.3122
ENSG00000143793.13	-1.9154	4.07089	-6.45492	1.97867e-07	1.46908e-06	6.89861	-5.20133
ENSG00000162910.19	-2.76208	5.89666	-6.2168	8.38951e-07	4.90403e-06	6.08919	-4.92608
ENSG00000280157.1	-0.613842	-0.694221	-0.854894	0.3985	0.468703	-6.46891	-0.844304
ENSG00000143774.17	-2.01424	8.62445	-5.37751	5.57057e-06	2.46855e-05	3.20621	-4.54207
ENSG00000198835.4	-3.48317	3.91112	-4.59835	5.44931e-05	0.000177974	1.16593	-4.03547
ENSG00000203684.5	-0.160143	-2.49958	-0.21868	0.828198	0.861023	-6.80849	-0.217013
ENSG00000181873.13	0.329333	2.74498	1.2322	0.226653	0.288795	-6.02759	1.20903
ENSG00000162913.10	0.679241	0.50908	1.23171	0.226464	0.288587	-6.1405	1.20952
ENSG00000154358.23	1.29984	3.57028	2.33944	0.0251645	0.0416345	-4.3677	2.23887
ENSG00000287315.1	-0.420739	0.559087	-0.800496	0.428987	0.498947	-6.5018	-0.790927
ENSG00000154370.16	-1.3703	4.47604	-4.62474	4.98577e-05	0.000164891	1.24054	-4.05629
[truncated: 19,798 more rows]

## Sheet: TableS3_Nuc
	logFC	AveExpr	t	P.Value	adj.P.Val	B	z.std
[truncated: 21,745 more rows]

## Sheet: TableS4_polyA_Total_Cyto
	logFC	AveExpr	t	P.Value	adj.P.Val	B	z.std
[truncated: 21,745 more rows]

[truncated: 14 more sheets: TableS4_polyA_Total_Nuc, TableS4_polyA_Cyto_Nuc, TableS4_RiboZeroGold_Total_Cyto, TableS4_RiboZeroGold_Total_Nuc, TableS4_RiboZeroGold_Cyto_Nuc, TableS5_polyA, TableS5_RiboZeroGold, TableS6, TableS7, TableS8, TableS9, TableS10, TableS11, TableS12]
